# Supplementary material for: Crystal structure of strontium dicobalt iron(III) tris­(orthophosphate): SrCo2Fe(PO4)3
Source: Acta Crystallogr E Crystallogr Commun. 2016 Jul 19;72(Pt 8):1143–6. doi: 10.1107/S2056989016011373 (PMC4971858; doi:10.1107/S2056989016011373)
Supplement: Supplementary file 1 [file e-72-01143-sup1.cif]

##############################################################################
#                                                                            #
# This CIF contains the data in a paper accepted for publication in          #
# Acta Crystallographica Section E. It conforms to the requirements of       #
# Notes for Authors for Acta Crystallographica Section E, and has been       #
# peer reviewed under the auspices of the IUCr Commission on Journals.       #
#                                                                            #
# Full details of the Crystallographic Information File format               #
# are given in the paper "The Crystallographic Information File (CIF):       #
# a New Standard Archive File for Crystallography" by S. R. Hall, F. H.      #
# Allen and I. D. Brown [Acta Cryst. (1991), A47, 655-685].                  #
#                                                                            #
# The current version of the core CIF dictionary is obtainable from          #
# ftp://ftp.iucr.org/pub/cif_core.dic.                                       #
#                                                                            #
# Software is freely available for graphical display of the structure(s)     #
# in this CIF. For information consult the CIF software page                 #
# http://www.iucr.org/resources/cif/software.                                #
#                                                                            #
# This file may be used for bona fide research purposes within the           #
# scientific community so long as proper attribution is given to the journal # 
# article from which it was obtained.                                        #
#                                                                            #
##############################################################################
data_I
_database_code_depnum_ccdc_archive 'CCDC 1492743'
_audit_creation_method     'SHELXL-2014/7'
_journal_date_recd_electronic     2016-06-24
_journal_date_accepted     2016-07-12
_journal_name_full     'Acta Crystallographica, Section E'
_journal_year     2016
_journal_volume     72
_journal_issue      8
_journal_page_first     1143
_journal_page_last     1146
_journal_paper_category     GI
_journal_paper_doi     10.1107/S2056989016011373
_journal_coeditor_code     PK2584
_publ_contact_author_name     'Adam Bouraima'
_publ_contact_author_address
;
Laboratoire de Chimie du Solide Appliqu\'ee,
Faculty of Sciences, Mohammed V University in Rabat
Avenue Ibn Battouta, BP 1014, Rabat, Morocco
;
_publ_contact_author_email     'adam_bouraima@yahoo.fr'
_publ_contact_author_fax     '212 537 77 54 40'
_publ_contact_author_phone     '212 537 77 54 40'
_publ_section_title
;
Crystal structure of strontium dicobalt iron(III) tris(orthophosphate):
SrCo~2~Fe(PO~4~)~3~
;
loop_
    _publ_author_name
    _publ_author_address
    'Bouraima, Adam'
;
Laboratoire de Chimie du Solide Appliqu\'ee,
Faculty of Sciences, Mohammed V University in Rabat
Avenue Ibn Battouta, BP 1014, Rabat, Morocco
D\'epartement de Chimie, Facult\'e des Sciences,
Universit\'e des Sciences et Techniques de Masuku, BP 943, Franceville, Gabon
;
    'Makani, Thomas'
;
D\'epartement de Chimie, Facult\'e des Sciences,
Universit\'e des Sciences et Techniques de Masuku,
BP 943, Franceville, Gabon
;
    'Assani, Abderrazzak'
;
Laboratoire de Chimie du Solide Appliqu\'ee,
Faculty of Sciences, Mohammed V University in Rabat
Avenue Ibn Battouta, BP 1014, Rabat, Morocco
;
    'Saadi, Mohamed'
;
Laboratoire de Chimie du Solide Appliqu\'ee,
Faculty of Sciences, Mohammed V University in Rabat
Avenue Ibn Battouta, BP 1014, Rabat, Morocco
;
    'El Ammari, Lahcen'
;
Laboratoire de Chimie du Solide Appliqu\'ee,
Faculty of Sciences, Mohammed V University in Rabat
Avenue Ibn Battouta, BP 1014, Rabat, Morocco
;
_publ_section_synopsis
;
The transition metal orthophosphate, SrCo~2~Fe(PO~4~)~3~, crystallizes in an
alluaudite-type structure. The chains characterizing the alluaudite structure
are built up from edge-sharing [CoO~6~] octahedra linked together by PO~4~
tetrahedra.
;
_chemical_name_systematic
;
Strontium dicobalt iron(III) tris(orthophosphate)
;
_chemical_name_common     ?
_chemical_formula_moiety     'Co2 Fe O12 P3 Sr'
_chemical_formula_sum     'Co2 Fe O12 P3 Sr'
_chemical_formula_structural     'Sr Co2 Fe (P O4)3'
_chemical_formula_iupac     'Sr Co2 Fe (P O4)3'
_chemical_formula_weight     546.24
_chemical_melting_point     ?
_shelx_space_group_comment
;
The symmetry employed for this shelxl refinement is uniquely defined
by the following loop, which should always be used as a source of
symmetry information in preference to the above space-group names.
They are only intended as comments.
;
_space_group_crystal_system     orthorhombic
_space_group_name_H-M_alt     'I m m a'
_space_group_name_Hall     '-I 2b 2'
loop_
    _space_group_symop_operation_xyz
    'x, y, z'
    '-x, -y+1/2, z'
    '-x, y+1/2, -z'
    'x, -y, -z'
    'x+1/2, y+1/2, z+1/2'
    '-x+1/2, -y+1, z+1/2'
    '-x+1/2, y+1, -z+1/2'
    'x+1/2, -y+1/2, -z+1/2'
    '-x, -y, -z'
    'x, y-1/2, -z'
    'x, -y-1/2, z'
    '-x, y, z'
    '-x+1/2, -y+1/2, -z+1/2'
    'x+1/2, y, -z+1/2'
    'x+1/2, -y, z+1/2'
    '-x+1/2, y+1/2, z+1/2'
_cell_length_a     10.4097(2)
_cell_length_b     13.2714(3)
_cell_length_c     6.5481(2)
_cell_angle_alpha     90
_cell_angle_beta     90
_cell_angle_gamma     90
_cell_volume     904.63(4)
_cell_formula_units_Z     4
_cell_measurement_reflns_used     1297
_cell_measurement_theta_min     3.070
_cell_measurement_theta_max     37.582
_cell_measurement_temperature     296(2)
_exptl_crystal_description     block
_exptl_crystal_colour     'brown'
_exptl_crystal_size_max     0.30
_exptl_crystal_size_mid     0.27
_exptl_crystal_size_min     0.21
_exptl_crystal_density_diffrn     4.011
_exptl_crystal_F_000     1036
_exptl_absorpt_coefficient_mu     11.642
_exptl_absorpt_correction_type     multi-scan
_exptl_absorpt_process_details
;
(SADABS; Krause <i>et al.</i>, 2015)
;
_exptl_absorpt_correction_T_min     0.5952
_exptl_absorpt_correction_T_max     0.7474
_diffrn_ambient_temperature     296(2)
_diffrn_radiation_type     MoK\a
_diffrn_radiation_wavelength     0.71073
_diffrn_radiation_source     'fine-focus sealed tube'
_diffrn_radiation_monochromator     graphite
_diffrn_measurement_device_type     'Bruker X8 APEX'
_diffrn_measurement_method     '\f and \w scans'
_diffrn_reflns_number     10008
_diffrn_reflns_av_R_equivalents     0.0297
_diffrn_reflns_theta_min     3.070
_diffrn_reflns_theta_max     37.582
_diffrn_reflns_theta_full     25.242
_diffrn_measured_fraction_theta_max     0.999
_diffrn_measured_fraction_theta_full     1.000
_diffrn_reflns_limit_h_min     -17
_diffrn_reflns_limit_h_max     17
_diffrn_reflns_limit_k_min     -22
_diffrn_reflns_limit_k_max     19
_diffrn_reflns_limit_l_min     -11
_diffrn_reflns_limit_l_max     11
_reflns_number_total     1297
_reflns_number_gt     1243
_reflns_threshold_expression     'I > 2\s(I)'
_refine_ls_structure_factor_coef     Fsqd
_refine_ls_matrix_type     full
_refine_ls_R_factor_all     0.0184
_refine_ls_R_factor_gt     0.0171
_refine_ls_wR_factor_gt     0.0452
_refine_ls_wR_factor_ref     0.0457
_refine_ls_goodness_of_fit_ref     1.155
_refine_ls_restrained_S_all     1.155
_refine_ls_number_reflns     1297
_refine_ls_number_parameters     54
_refine_ls_number_restraints     0
_refine_ls_hydrogen_treatment     undef
_refine_ls_weighting_scheme     calc
_refine_ls_weighting_details
              'w=1/[\s^2^(Fo^2^)+(0.0245P)^2^+0.7610P] where P=(Fo^2^+2Fc^2^)/3'
_atom_sites_solution_hydrogens     .
_atom_sites_solution_primary     ?
_atom_sites_solution_secondary     ?
_refine_ls_shift/su_max     0.000
_refine_ls_shift/su_mean     0.000
_refine_diff_density_max     0.996
_refine_diff_density_min     -0.741
_refine_ls_extinction_method
;
SHELXL2014 (Sheldrick, 2014b)
;
_refine_ls_extinction_coef     0.0131(4)
_refine_ls_extinction_expression
                                  'Fc^*^=kFc[1+0.001xFc^2^\l^3^/sin(2\q)]^-1/4^'
loop_
    _atom_type_symbol
    _atom_type_description
    _atom_type_scat_dispersion_real
    _atom_type_scat_dispersion_imag
    _atom_type_scat_source
    'O' 'O' 0.0106 0.0060
                         'International Tables Vol C Tables 4.2.6.8 and 6.1.1.4'
    'P' 'P' 0.1023 0.0942
                         'International Tables Vol C Tables 4.2.6.8 and 6.1.1.4'
    'Fe' 'Fe' 0.3463 0.8444
                         'International Tables Vol C Tables 4.2.6.8 and 6.1.1.4'
    'Co' 'Co' 0.3494 0.9721
                         'International Tables Vol C Tables 4.2.6.8 and 6.1.1.4'
    'Sr' 'Sr' -1.5307 3.2498
                         'International Tables Vol C Tables 4.2.6.8 and 6.1.1.4'
_computing_data_collection
;
APEX2 (Bruker, 2009)
;
_computing_cell_refinement
;
SAINT (Bruker, 2009)
;
_computing_data_reduction
;
SAINT (Bruker, 2009)
;
_computing_structure_solution
;
SHELXT2014 (Sheldrick, 2015<i>a</i>)
;
_computing_structure_refinement
;
SHELXL2014 (Sheldrick, 2015<i>b</i>)
;
_computing_molecular_graphics
;
ORTEP-3 for Windows (Farrugia, 2012) and DIAMOND (Brandenburg,
2006)
;
_computing_publication_material
;
publCIF (Westrip, 2010)
;
loop_
    _atom_site_type_symbol
    _atom_site_label
    _atom_site_fract_x
    _atom_site_fract_y
    _atom_site_fract_z
    _atom_site_U_iso_or_equiv
    _atom_site_adp_type
    _atom_site_calc_flag
    _atom_site_occupancy
    _atom_site_disorder_assembly
    _atom_site_disorder_group
    Sr Sr1 1.0000 0.7500 0.59715(3) 0.00785(6) Uani d 1 . .
    Co Co1 0.7500 0.63284(2) 0.2500 0.00537(6) Uani d 1 . .
    Fe Fe1 0.5000 0.5000 0.5000 0.00392(7) Uani d 1 . .
    P P1 1.0000 0.7500 0.09098(8) 0.00336(9) Uani d 1 . .
    P P2 0.7500 0.42747(3) 0.2500 0.00388(7) Uani d 1 . .
    O O1 1.0000 0.65633(9) -0.04439(19) 0.00660(18) Uani d 1 . .
    O O2 0.88277(11) 0.7500 0.23618(18) 0.00607(18) Uani d 1 . .
    O O3 0.71075(8) 0.36360(6) 0.06735(14) 0.00776(14) Uani d 1 . .
    O O4 0.63833(7) 0.50376(6) 0.29533(14) 0.00600(13) Uani d 1 . .
loop_
    _atom_site_aniso_label
    _atom_site_aniso_U_11
    _atom_site_aniso_U_22
    _atom_site_aniso_U_33
    _atom_site_aniso_U_12
    _atom_site_aniso_U_13
    _atom_site_aniso_U_23
    Sr1 0.00819(9) 0.01003(10) 0.00534(9) 0.000 0.000 0.000
    Co1 0.00533(9) 0.00376(10) 0.00704(10) 0.000 0.00073(6) 0.000
    Fe1 0.00292(11) 0.00439(13) 0.00443(12) 0.000 0.000 0.00015(9)
    P1 0.00344(18) 0.0029(2) 0.0038(2) 0.000 0.000 0.000
    P2 0.00410(14) 0.00365(17) 0.00388(14) 0.000 0.00051(10) 0.000
    O1 0.0081(4) 0.0045(5) 0.0073(4) 0.000 0.000 -0.0017(4)
    O2 0.0046(4) 0.0073(5) 0.0063(4) 0.000 0.0020(3) 0.000
    O3 0.0094(3) 0.0075(3) 0.0064(3) -0.0017(3) 0.0003(3) -0.0023(2)
    O4 0.0050(3) 0.0057(3) 0.0074(3) 0.0013(2) 0.0021(2) 0.0006(2)
_geom_special_details
;
 All esds (except the esd in the dihedral angle between two l.s. planes)
 are estimated using the full covariance matrix.  The cell esds are taken
 into account individually in the estimation of esds in distances, angles
 and torsion angles; correlations between esds in cell parameters are only
 used when they are defined by crystal symmetry.  An approximate (isotropic)
 treatment of cell esds is used for estimating esds involving l.s. planes.
;
loop_
    _geom_bond_atom_site_label_1
    _geom_bond_atom_site_label_2
    _geom_bond_site_symmetry_2
    _geom_bond_distance
    _geom_bond_publ_flag
    Sr1 O1 2_766 2.6561(13) ?
    Sr1 O1 1_556 2.6561(13) ?
    Sr1 O2 2_765 2.6600(12) ?
    Sr1 O2 . 2.6600(12) ?
    Sr1 O3 6_655 2.6690(9) ?
    Sr1 O3 5 2.6690(9) ?
    Sr1 O3 16_655 2.6690(9) ?
    Sr1 O3 15_565 2.6690(9) ?
    Co1 O2 . 2.0824(8) ?
    Co1 O2 13_665 2.0824(8) ?
    Co1 O4 7_645 2.0913(8) ?
    Co1 O4 . 2.0914(8) ?
    Co1 O3 4_565 2.1183(9) ?
    Co1 O3 6_655 2.1183(9) ?
    Fe1 O4 . 1.9678(8) ?
    Fe1 O4 12_655 1.9678(8) ?
    Fe1 O4 4_566 1.9678(8) ?
    Fe1 O4 9_666 1.9678(8) ?
    Fe1 O1 6_655 2.0950(12) ?
    Fe1 O1 14_455 2.0950(12) ?
    P1 O1 2_765 1.5268(12) ?
    P1 O1 . 1.5268(12) ?
    P1 O2 2_765 1.5470(12) ?
    P1 O2 . 1.5470(12) ?
    P2 O3 . 1.5219(9) ?
    P2 O3 7_645 1.5219(9) ?
    P2 O4 . 1.5698(8) ?
    P2 O4 7_645 1.5698(8) ?
loop_
    _geom_angle_atom_site_label_1
    _geom_angle_atom_site_label_2
    _geom_angle_atom_site_label_3
    _geom_angle_site_symmetry_1
    _geom_angle_site_symmetry_3
    _geom_angle
    _geom_angle_publ_flag
    O1 Sr1 O1 2_766 1_556 55.81(5) ?
    O1 Sr1 O2 2_766 2_765 141.74(2) ?
    O1 Sr1 O2 1_556 2_765 141.74(2) ?
    O1 Sr1 O2 2_766 . 141.74(2) ?
    O1 Sr1 O2 1_556 . 141.74(2) ?
    O2 Sr1 O2 2_765 . 54.61(5) ?
    O1 Sr1 O3 2_766 6_655 109.21(2) ?
    O1 Sr1 O3 1_556 6_655 78.48(2) ?
    O2 Sr1 O3 2_765 6_655 108.19(3) ?
    O2 Sr1 O3 . 6_655 63.77(3) ?
    O1 Sr1 O3 2_766 5 78.48(2) ?
    O1 Sr1 O3 1_556 5 109.21(2) ?
    O2 Sr1 O3 2_765 5 63.77(3) ?
    O2 Sr1 O3 . 5 108.19(3) ?
    O3 Sr1 O3 6_655 5 171.61(4) ?
    O1 Sr1 O3 2_766 16_655 78.48(2) ?
    O1 Sr1 O3 1_556 16_655 109.21(2) ?
    O2 Sr1 O3 2_765 16_655 108.19(3) ?
    O2 Sr1 O3 . 16_655 63.77(3) ?
    O3 Sr1 O3 6_655 16_655 68.78(4) ?
    O3 Sr1 O3 5 16_655 110.56(4) ?
    O1 Sr1 O3 2_766 15_565 109.21(2) ?
    O1 Sr1 O3 1_556 15_565 78.48(2) ?
    O2 Sr1 O3 2_765 15_565 63.77(3) ?
    O2 Sr1 O3 . 15_565 108.19(3) ?
    O3 Sr1 O3 6_655 15_565 110.56(4) ?
    O3 Sr1 O3 5 15_565 68.78(4) ?
    O3 Sr1 O3 16_655 15_565 171.61(4) ?
    O2 Co1 O2 . 13_665 83.39(5) ?
    O2 Co1 O4 . 7_645 103.68(3) ?
    O2 Co1 O4 13_665 7_645 170.65(4) ?
    O2 Co1 O4 . . 170.65(4) ?
    O2 Co1 O4 13_665 . 103.68(3) ?
    O4 Co1 O4 7_645 . 70.01(4) ?
    O2 Co1 O3 . 4_565 93.94(4) ?
    O2 Co1 O3 13_665 4_565 84.14(4) ?
    O4 Co1 O3 7_645 4_565 89.21(3) ?
    O4 Co1 O3 . 4_565 92.88(3) ?
    O2 Co1 O3 . 6_655 84.14(4) ?
    O2 Co1 O3 13_665 6_655 93.94(4) ?
    O4 Co1 O3 7_645 6_655 92.89(3) ?
    O4 Co1 O3 . 6_655 89.21(3) ?
    O3 Co1 O3 4_565 6_655 177.44(5) ?
    O4 Fe1 O4 . 12_655 94.07(5) ?
    O4 Fe1 O4 . 4_566 85.93(5) ?
    O4 Fe1 O4 12_655 4_566 180.0 ?
    O4 Fe1 O4 . 9_666 180.0 ?
    O4 Fe1 O4 12_655 9_666 85.93(5) ?
    O4 Fe1 O4 4_566 9_666 94.07(5) ?
    O4 Fe1 O1 . 6_655 86.02(3) ?
    O4 Fe1 O1 12_655 6_655 86.02(3) ?
    O4 Fe1 O1 4_566 6_655 93.98(3) ?
    O4 Fe1 O1 9_666 6_655 93.98(3) ?
    O4 Fe1 O1 . 14_455 93.98(3) ?
    O4 Fe1 O1 12_655 14_455 93.98(3) ?
    O4 Fe1 O1 4_566 14_455 86.02(3) ?
    O4 Fe1 O1 9_666 14_455 86.02(3) ?
    O1 Fe1 O1 6_655 14_455 180.0 ?
    O1 P1 O1 2_765 . 109.01(10) ?
    O1 P1 O2 2_765 2_765 110.91(3) ?
    O1 P1 O2 . 2_765 110.91(3) ?
    O1 P1 O2 2_765 . 110.91(3) ?
    O1 P1 O2 . . 110.91(3) ?
    O2 P1 O2 2_765 . 104.15(9) ?
    O3 P2 O3 . 7_645 112.30(7) ?
    O3 P2 O4 . . 108.00(5) ?
    O3 P2 O4 7_645 . 114.17(5) ?
    O3 P2 O4 . 7_645 114.17(5) ?
    O3 P2 O4 7_645 7_645 108.00(5) ?
    O4 P2 O4 . 7_645 99.68(6) ?
_shelx_hkl_file
;
   0   0   2 1672.73   47.40
   0   0  -2 1584.34   47.20
   0   0  -4 3546.25  102.49
   0   0  -6 3822.82  112.49
   0   0  -8 1094.39   39.00
  -1   0   1  659.03   19.40
   1   0  -1  621.54   19.40
  -1   0   1  664.53   19.10
  -1   0   1  676.03   19.10
  -1   0   3  425.16   13.70
  -1   0  -3  460.15   15.10
   1   0  -3  428.96   14.60
  -1   0   3  403.46   13.70
  -1   0  -5 1863.81   57.09
   1   0  -5 1870.91   56.89
   1   0  -7  100.19    8.50
  -1   0  -7   81.99    8.40
  -1   0  -9   16.20    6.60
   1   0  -9   24.80    7.00
   1   0 -11    1.30    5.90
   1   0  11    8.90    5.60
  -1   0 -11   12.50    7.30
  -1   0  11   -1.30    4.90
  -1   0 -11    8.00    6.90
  -2   0   0  669.43   18.80
   2   0   0  610.64   19.00
  -2   0   0  668.23   18.70
   2   0   0  661.03   19.00
  -2   0   0  587.94   19.00
  -2   0  -2 5907.91  173.48
  -2   0  -2 5483.75  173.08
  -2   0   2 6076.79  172.78
  -2   0   2 6023.00  169.78
  -2   0  -2 6040.80  173.38
   2   0  -2 6618.04  175.38
  -2   0   2 6294.77  170.58
  -2   0  -4 2911.71   85.69
   2   0  -4 2913.71   85.29
  -2   0   4 2947.31   83.89
  -2   0   4 2943.41   84.09
   2   0  -6 1351.06   43.40
  -2   0  -6 1328.97   43.50
   2   0  -8  214.98   13.30
  -2   0  -8  196.48   13.10
  -2   0  -8  198.18   11.20
  -2   0 -10 1919.21   61.19
  -2   0 -10 1905.41   61.39
   3   0  -1 1029.20   30.70
  -3   0  -1  995.30   30.80
   3   0   1 1038.50   30.60
  -3   0  -1 1043.80   30.30
   3   0  -1 1061.49   30.60
  -3   0  -1  984.60   30.20
  -3   0   1 1066.39   30.20
  -3   0   1 1052.49   30.20
  -3   0   1 1091.59   30.80
  -3   0  -3 2367.26   67.49
  -3   0  -3 2188.38   68.29
  -3   0   3 2419.36   67.09
  -3   0  -3 2322.17   67.39
  -3   0   3 2373.46   67.19
   3   0  -3 2378.76   68.09
   3   0  -5  232.78   10.90
  -3   0   5  235.68    9.70
  -3   0  -5  222.48    9.90
  -3   0  -5  218.58   11.10
  -3   0   5  206.08    9.30
  -3   0  -5  227.08    9.80
  -3   0  -7  219.38   11.00
  -3   0  -7  225.28   13.00
  -3   0  -7  236.38   11.40
   3   0  -7  219.48   12.50
   3   0  -9   77.29   10.00
  -3   0  -9   74.29   10.10
  -3   0  -9   67.69    7.90
  -3   0  -9   80.99    8.80
  -3   0 -11   -0.80    5.60
  -3   0  11    2.00    5.40
   3   0  11   -4.60    4.90
  -3   0 -11    6.50    5.80
   4   0   0 7993.80  252.37
  -4   0   0 9053.19  252.27
  -4   0   0 9061.79  250.77
  -4   0   0 9019.40  250.27
   4   0  -2  300.17   10.50
  -4   0  -2  296.27   10.00
  -4   0  -2  305.97   10.20
   4   0  -2  285.47   10.60
  -4   0   2  293.47    9.80
  -4   0   2  292.67    9.90
  -4   0   4 1160.88   35.20
   4   0  -4 1183.38   36.70
  -4   0  -4 1154.78   35.70
  -4   0   4 1183.48   35.50
  -4   0  -4 1178.08   35.90
  -4   0  -4 1169.08   37.30
   4   0  -6 2633.44   77.49
  -4   0  -6 2565.24   75.69
  -4   0   6 2521.75   75.09
  -4   0  -6 2519.95   77.79
  -4   0  -6 2502.35   75.39
  -4   0  -8 1403.56   45.20
   4   0  -8 1407.46   47.90
  -4   0  -8 1428.96   48.40
  -4   0  -8 1354.96   45.20
   4   0 -10   57.79    9.10
   4   0  10   56.39    7.90
  -4   0 -10   47.00    7.80
  -4   0 -10   50.19    8.40
  -5   0   1   28.10    2.50
   5   0  -1   32.20    3.10
  -5   0  -1   28.20    2.50
   5   0  -1   27.40    3.00
  -5   0  -1   29.00    2.50
  -5   0   1   20.90    2.40
  -5   0  -1   28.90    3.60
   5   0   1   25.70    3.00
   5   0   1   29.40    1.20
   5   0  -3  902.41   28.60
  -5   0   3  941.21   27.90
   5   0  -3  926.31   29.00
  -5   0  -3  905.91   28.30
  -5   0  -3  936.01   28.20
  -5   0   3  920.61   28.00
   5   0  -5  754.82   26.30
  -5   0  -5  770.82   25.20
  -5   0   5  744.83   24.80
   5   0  -5  764.72   25.70
  -5   0  -5  780.52   25.50
  -5   0   5  755.02   24.60
  -5   0  -5  766.92   27.10
  -5   0  -7  573.94   22.10
  -5   0  -7  562.64   21.70
  -5   0  -7  628.64   24.80
   5   0  -7  616.74   24.10
   5   0  -9   -6.60    4.90
  -5   0  -9    1.40    4.70
  -5   0  -9   -0.70    5.00
   5   0  -9    4.90    5.40
  -5   0  -9   -1.70    4.70
  -6   0   0  113.39    5.20
   6   0   0  123.19    6.10
  -6   0   0  122.59    5.30
   6   0   0  122.49    6.10
  -6   0  -2 5329.27  162.88
   6   0  -2 5818.42  164.08
   6   0   2 5914.51  163.88
  -6   0   2 5921.61  163.08
  -6   0  -2 5371.96  162.88
   6   0  -2 6072.39  163.78
   6   0   2 6090.19  162.98
  -6   0   2 5748.52  162.88
  -6   0  -4 2309.77   66.59
   6   0  -4 2211.18   67.09
  -6   0  -4 2229.58   66.69
   6   0  -4 2407.26   67.89
  -6   0   4 2291.17   66.19
  -6   0   4 2223.78   66.29
  -6   0  -4 2199.88   68.39
  -6   0  -6  831.72   28.40
  -6   0  -6  882.51   28.30
   6   0  -6  841.82   29.80
  -6   0   6  801.32   27.90
   6   0  -6  816.32   28.90
  -6   0  -6  875.61   31.00
  -6   0   6  817.12   27.60
  -6   0  -8  500.55   20.50
  -6   0  -8  500.65   23.00
   6   0  -8  485.85   21.50
  -6   0  -8  461.45   19.70
   6   0  -8  513.45   22.50
  -6   0  10 1894.41   59.79
  -6   0 -10 1809.22   59.89
   6   0 -10 1839.82   61.99
  -6   0 -10 1822.32   59.49
  -7   0   1 1000.80   30.40
   7   0  -1  966.70   31.40
  -7   0  -1  988.90   30.30
  -7   0   1 1025.50   30.50
   7   0  -1 1005.00   31.30
   7   0   1 1022.10   31.40
  -7   0   1 1050.39   28.70
  -7   0  -1 1018.80   30.50
  -7   0   3  311.47   11.50
   7   0  -3  303.97   12.60
  -7   0  -3  293.37   11.50
  -7   0  -3  315.87   11.60
   7   0   3  311.37    9.80
  -7   0   3  309.17   11.40
   7   0  -3  309.27   12.20
  -7   0  -5  966.00   33.80
   7   0  -5  959.70   32.30
  -7   0   5  943.91   31.30
  -7   0  -5  989.50   31.90
   7   0  -5 1076.79   33.60
  -7   0  -5  973.80   31.70
  -7   0   5  946.11   31.10
  -7   0   7   14.30    4.60
  -7   0   7   16.30    4.80
   7   0  -7   16.80    5.10
  -7   0  -7   18.30    6.30
  -7   0  -7   15.80    4.70
   7   0  -7   20.60    5.50
  -7   0  -7   17.40    4.80
   7   0   9   12.60    4.40
   7   0  -9   -0.20    5.50
  -7   0  -9    3.30    5.20
  -7   0   9   -0.50    4.90
  -7   0  -9    2.80    5.10
  -8   0   0 9148.08  248.18
   8   0   0 7707.13  248.98
   8   0   0 9524.25  249.58
  -8   0   0 8964.90  251.17
  -8   0   2 1081.59   33.20
   8   0   2 1094.69   34.50
  -8   0  -2 1054.09   33.20
   8   0  -2 1113.19   34.70
  -8   0   2 1100.39   33.40
   8   0  -2 1038.10   34.10
  -8   0   2 1151.48   31.70
  -8   0  -2 1119.39   33.40
   8   0   4 1953.80   55.59
  -8   0  -4 1893.31   57.89
   8   0  -4 1884.61   58.49
  -8   0  -4 1910.61   57.79
   8   0  -4 2041.10   59.49
  -8   0   4 1917.31   57.49
  -8   0   4 1961.30   57.79
  -8   0  -6 1730.83   54.39
  -8   0  -6 1762.12   57.59
   8   0  -6 1778.32   56.49
  -8   0   6 1755.72   53.99
  -8   0  -6 1812.42   54.89
   8   0   6 1690.33   52.19
   8   0  -6 1763.62   55.49
  -8   0   6 1776.12   54.39
  -8   0   8 1298.47   43.30
  -8   0  -8 1388.06   47.50
   8   0  -8 1248.38   44.80
  -8   0  -8 1269.27   43.50
  -8   0  -8 1302.97   43.50
  -8   0  10   -0.60    5.50
  -8   0 -10    0.50    5.30
   8   0 -10   -2.20    6.50
  -8   0 -10   16.10    6.30
  -9   0   1   12.00    2.80
  -9   0  -1    8.00    2.60
  -9   0  -1   10.90    2.70
   9   0  -1   11.50    2.90
   9   0   1   11.80    3.30
  -9   0   1   13.40    2.80
   9   0  -1    4.40    2.70
  -9   0   3  314.57   12.50
   9   0  -3  309.77   13.40
  -9   0   3  321.37   12.40
   9   0  -3  321.17   13.80
  -9   0  -3  318.27   12.40
  -9   0  -3  323.67   12.60
  -9   0   3  336.67   10.90
  -9   0   5  699.13   23.80
  -9   0  -5  670.83   24.00
  -9   0  -5  678.43   26.50
  -9   0  -5  708.83   24.40
  -9   0   5  659.53   23.80
   9   0  -5  673.43   24.90
   9   0  -5  716.13   25.80
  -9   0  -7  210.08   11.90
  -9   0  -7  224.28   15.20
  -9   0  -7  215.68   12.20
   9   0  -7  193.48   13.30
  -9   0   7  185.78   11.30
  -9   0   7  203.98   11.10
  -9   0   7  187.58   11.70
  -9   0  -9   19.20    7.30
  -9   0  -9   14.30    6.20
  -9   0   9   46.90    7.20
   9   0  -9   24.00    7.90
  10   0   0   28.20    4.40
  10   0   0   24.20    4.30
 -10   0   0   28.00    3.60
 -10   0   0   22.40    3.30
  10   0  -2 4780.12  136.89
 -10   0  -2 4754.12  135.19
 -10   0  -2 4617.54  134.99
 -10   0   2 4756.12  135.29
  10   0  -2 4744.93  136.59
 -10   0   2 4861.01  135.19
  10   0   2 4612.14  136.69
 -10   0  -4 1531.45   48.30
 -10   0   4 1596.24   48.40
 -10   0  -4 1535.95   48.20
  10   0  -4 1562.04   49.60
  10   0  -4 1655.13   50.29
 -10   0   4 1548.35   48.00
 -10   0  -6  233.78   12.20
 -10   0  -6  224.68   12.10
  10   0  -6  203.88   12.60
 -10   0   6  204.98   11.40
 -10   0  -6  233.48   15.10
 -10   0   6  215.18   11.90
 -10   0  -8  249.38   14.40
 -10   0   8  258.67   15.10
 -10   0  -8  257.47   14.60
  10   0  -8  268.47   16.70
  11   0  -1   74.19    6.90
 -11   0   1   92.89    6.00
  11   0   1   89.09    7.60
 -11   0   1   92.49    6.30
 -11   0  -1   76.29    5.60
 -11   0  -1   80.59    5.70
  11   0  -1   83.39    7.10
  11   0  -3  569.24   21.70
 -11   0  -3  586.24   20.60
 -11   0   3  610.74   20.50
 -11   0   3  566.74   20.40
 -11   0  -3  559.64   20.20
 -11   0   5  110.59    8.50
 -11   0   5  130.79    8.60
  11   0  -5  106.69    9.80
 -11   0  -5  128.99    8.80
 -11   0  -5  125.29    8.70
 -11   0  -5  132.99   11.60
 -11   0  -7  167.88   11.30
 -11   0   7  184.48   11.50
 -11   0   7  157.78   11.30
  11   0  -7  129.29   12.10
 -11   0  -7  164.98   11.30
  12   0   0 2901.41   89.49
 -12   0   0 3018.10   87.69
 -12   0   0 3108.79   87.89
 -12   0   2  100.79    6.90
  12   0   2   85.49    8.10
 -12   0  -2   95.59    7.10
 -12   0   2  110.69    7.40
  12   0  -2   97.29    8.50
 -12   0  -2   97.29    6.60
 -12   0   4  553.04   20.60
 -12   0   4  550.94   20.40
 -12   0  -4  554.74   20.60
  12   0  -4  515.05   22.10
 -12   0  -4  566.44   20.80
 -12   0   6  720.73   26.20
 -12   0  -6  645.04   25.50
 -12   0  -6  684.43   26.00
  12   0  -6  675.53   27.70
 -12   0  -6  733.23   32.10
 -12   0   6  660.03   25.60
 -12   0  -8 1070.49   38.20
 -12   0  -8 1093.29   38.30
 -12   0   8 1067.89   37.90
  12   0  -8 1013.00   39.70
 -13   0   1   60.69    6.10
  13   0   1   56.29    7.20
 -13   0   1   67.09    6.00
 -13   0  -1   53.29    5.60
  13   0  -1   58.69    7.30
 -13   0  -1   63.19    5.90
 -13   0  -3  229.48   11.20
 -13   0   3  202.58   11.10
 -13   0  -3  204.48   10.80
  13   0  -3  192.48   11.90
 -13   0   3  209.18   10.80
 -13   0  -5  271.87   14.00
 -13   0  -5  250.97   16.10
 -13   0  -5  277.27   13.60
 -13   0   5  277.47   13.50
 -13   0   5  260.47   14.00
  13   0  -5  265.27   15.80
 -13   0   7  102.79   10.20
 -13   0  -7   93.29    9.50
  13   0  -7   84.09   10.90
 -13   0   7   92.99    9.90
 -14   0   0  132.79    8.30
  14   0   0  145.29   10.40
 -14   0   0  133.79    8.70
 -14   0  -2 2038.60   63.19
  14   0  -2 2054.59   65.69
  14   0   2 2170.88   66.39
 -14   0  -2 2010.10   63.19
 -14   0   2 2137.79   63.69
 -14   0   2 2141.69   63.49
 -14   0  -4  844.92   28.90
 -14   0   4  855.11   29.00
  14   0  -4  770.22   30.60
 -14   0   4  803.42   29.00
 -14   0  -4  815.22   28.70
 -14   0  -6  265.27   14.90
 -14   0   6  279.97   14.80
 -14   0   6  259.47   14.30
  14   0  -6  282.17   17.30
 -15   0   1   32.20    5.60
 -15   0   1   37.70    5.80
 -15   0  -1   32.10    5.40
  15   0   1   36.30    7.30
  15   0  -1   35.20    7.00
 -15   0  -1   33.00    5.70
 -15   0   3   44.30    6.10
  15   0  -3   52.29    8.30
 -15   0   3   51.39    6.50
 -15   0  -3   42.00    6.10
 -15   0  -3   58.29    7.30
  15   0  -5  439.56   21.60
 -15   0  -5  442.16   19.20
 -15   0   5  449.46   19.00
 -15   0   5  403.56   18.90
  16   0   0 2284.17   73.49
 -16   0   0 2380.16   70.69
  16   0  -2  199.08   14.10
 -16   0  -2  199.38   11.50
 -16   0   2  206.58   11.80
 -16   0  -4  606.44   30.00
  16   0  -4  583.74   26.30
 -16   0   4  624.74   23.50
  17   0  -1   62.09    8.80
  17   0   1   72.89   10.20
  17   0  -3  210.58   15.30
   0  -1   1  383.26   11.60
   0  -1   1  400.46   11.30
   0  -1   1  400.36   11.20
   0   1  -1  358.36   11.50
   0   1   1  374.06   11.70
   0   1  -3 4444.26  122.99
   0  -1  -3 4194.78  122.99
   0   1  -5   86.39    6.60
   0  -1  -5   98.19    6.80
   0  -1  -7   79.09    8.30
   0   1  -7   59.79    7.40
   0   1  -9  303.07   17.30
   0  -1  -9  297.57   17.10
   0   1 -11   66.09    9.80
   0  -1 -11   62.29    9.20
   0  -1  11   82.29    9.80
   0  -1 -11   59.89    9.00
   0   1 -11   62.49    9.00
   1  -1   0   -2.80    0.20
  -1  -1   0   -2.70    0.20
   1   1   0   -2.70    0.30
  -1   1   0   -2.70    0.20
  -1   1   0   -2.80    0.20
   1  -1   0   -3.00    0.20
  -1  -1   0   -1.80    0.40
  -1  -1   0   -2.20    0.40
  -1  -1   0   -2.20    0.40
   1   1   0   -3.10    0.20
  -1   1   0   -2.90    0.20
  -1  -1  -2 1482.65   49.30
   1   1  -2 1798.72   49.40
  -1   1   2 1665.93   48.60
  -1   1   2 1688.93   48.60
   1  -1  -2 1621.94   49.10
  -1  -1   2 1829.72   49.90
  -1  -1   2 1789.02   48.70
  -1  -1   2 1805.32   48.60
  -1   1  -2 1651.13   49.30
  -1  -1  -4  353.26   13.50
   1   1  -4  333.87   13.10
  -1   1  -4  341.37   13.30
  -1  -1   4  365.76   12.20
   1  -1  -4  348.87   13.30
  -1  -1  -6  180.88   10.50
   1   1  -6  190.08   10.40
   1  -1  -6  189.48   10.50
  -1   1  -6  179.78   10.40
  -1  -1  -8  707.03   28.10
   1   1  -8  719.63   28.10
  -1   1  -8  699.33   28.00
   1  -1  -8  706.83   28.00
  -1  -1 -10   22.90    6.30
  -1  -1 -10   19.00    6.20
   1  -1  10   31.60    6.80
  -1   1 -10   17.60    6.70
  -1  -1  10   25.90    6.70
  -2   1   1 1184.08   33.30
  -2  -1  -1 1165.38   33.60
   2  -1   1 1193.48   33.10
   2   1  -1 1134.29   33.90
   2   1  -1 1219.88   33.70
  -2  -1  -1 1165.08   33.60
   2  -1   1 1192.18   33.70
  -2   1   1 1167.08   33.70
  -2   1   1 1179.78   33.40
  -2  -1   1 1189.68   34.00
  -2  -1   1 1156.08   33.40
  -2   1  -1 1176.28   33.40
   2  -1  -1 1176.08   33.70
  -2   1  -1 1162.48   33.40
  -2  -1   1 1152.78   33.50
   2  -1  -1 1154.68   33.60
  -2   1   3  146.49    5.70
   2   1  -3  135.89    6.50
  -2   1   3  139.89    5.80
  -2  -1  -3  152.48    6.20
  -2  -1  -3  133.59    6.90
  -2  -1   3  134.69    5.60
  -2  -1   3  145.29    5.90
   2  -1  -3  140.59    6.50
  -2   1  -3  140.99    6.80
   2   1  -5  197.18    9.70
  -2  -1  -5  188.98    9.90
  -2   1  -5  183.58    9.70
  -2  -1   5  182.88    8.30
   2  -1  -5  184.58    9.50
   2   1  -7  389.46   17.60
  -2  -1  -7  376.36   17.70
  -2  -1  -7  388.06   15.70
   2  -1  -7  394.26   17.70
  -2   1  -7  412.66   18.00
  -2  -1  -9   37.00    6.60
   2   1  -9   49.20    8.30
  -2  -1  -9   40.20    8.10
  -2  -1  -9   42.50    6.90
  -2   1  -9   45.60    8.20
   2  -1  -9   60.49    9.00
  -2   1  -9   37.90    6.60
   2  -1  11   -1.00    5.10
  -2  -1 -11   11.40    6.40
  -2  -1 -11    6.00    6.00
  -2   1 -11    0.60    5.80
  -2  -1  11   -1.10    6.00
   2   1  11    6.00    5.90
  -2   1 -11    1.30    5.80
  -3   1   0    0.70    0.70
  -3  -1   0    0.50    0.40
   3   1   0   -0.10    1.00
   3  -1   0   -0.40    0.90
  -3   1   0    0.10    0.60
  -3  -1   0    2.50    1.30
  -3  -1   0    0.50    0.90
   3  -1   0   -0.80    1.00
  -3  -1   0   -0.40    0.70
  -3   1   0    0.40    0.90
   3   1   0    0.60    0.90
   3   1  -2  528.25   17.00
  -3   1   2  533.35   16.20
  -3  -1  -2  520.75   16.60
   3   1  -2  512.45   16.60
  -3  -1  -2  536.05   16.60
  -3   1   2  545.55   17.00
  -3   1   2  519.55   16.30
  -3  -1   2  533.65   16.30
   3  -1  -2  540.85   16.80
  -3   1  -2  555.24   16.50
   3  -1  -2  525.05   16.80
  -3   1  -2  547.35   16.40
  -3  -1   2  545.15   16.50
  -3  -1  -4  150.08    7.00
  -3  -1  -4  145.49    6.80
  -3   1   4  144.59    6.30
   3   1  -4  130.09    7.20
  -3   1   4  131.19    6.40
  -3  -1  -4  134.39    7.70
  -3  -1   4  144.49    6.50
  -3   1  -4  140.89    6.60
   3  -1  -4  142.89    7.30
  -3  -1   4  145.49    6.40
  -3   1  -4  127.79    7.50
  -3  -1  -6  432.76   16.20
  -3  -1  -6  443.56   18.20
   3   1  -6  417.36   17.40
  -3  -1  -6  430.76   16.40
   3  -1  -6  448.46   17.80
  -3   1  -6  426.16   16.20
  -3  -1   6  420.46   15.90
  -3   1  -6  409.96   17.70
  -3  -1  -8  469.35   21.30
  -3  -1  -8  446.86   18.90
   3   1  -8  476.95   21.30
  -3  -1  -8  453.35   18.70
  -3   1  -8  472.55   19.00
   3  -1  -8  471.85   20.90
  -3   1  -8  420.46   18.20
  -3   1  -8  485.65   21.60
  -3  -1 -10   16.30    6.80
  -3  -1 -10    7.60    5.90
   3  -1  10   17.20    5.90
  -3  -1  10   13.40    6.00
  -3   1 -10   10.40    5.80
  -3   1 -10   21.30    6.30
  -4  -1  -1   60.29    3.20
  -4  -1  -1   70.59    4.30
  -4   1   1   60.49    2.90
   4   1  -1   60.69    3.50
  -4  -1  -1   60.79    3.10
  -4   1   1   62.29    2.90
  -4   1   1   59.59    3.30
   4  -1   1   63.29    2.20
   4   1  -1   56.69    3.60
   4  -1   1   62.89    3.40
  -4  -1   1   59.89    3.10
  -4   1  -1   58.49    3.50
   4   1   1   57.89    3.40
  -4   1  -1   61.09    2.90
  -4  -1   1   61.19    3.10
  -4   1  -1   61.89    2.90
   4  -1  -1   50.99    3.30
   4  -1  -1   58.99    3.40
  -4  -1   1   59.99    2.40
  -4   1   3 1572.54   45.80
  -4   1   3 1547.05   45.70
   4   1  -3 1571.24   46.40
  -4  -1  -3 1540.95   46.10
   4   1  -3 1558.84   46.90
  -4  -1  -3 1595.64   46.40
  -4  -1   3 1607.34   46.00
  -4   1  -3 1521.15   47.10
  -4   1  -3 1547.05   46.00
  -4   1  -3 1613.04   46.20
  -4  -1   3 1588.04   45.90
   4  -1  -3 1598.84   46.50
   4  -1  -3 1568.54   46.70
  -4  -1  -5    2.80    2.70
  -4  -1  -5    6.60    2.90
   4   1  -5    1.60    2.80
  -4   1   5    4.60    2.50
  -4   1   5    3.80    2.30
  -4  -1  -5    2.90    3.10
  -4   1  -5    6.30    3.20
  -4   1  -5    4.40    2.60
  -4   1  -5    5.60    2.80
  -4  -1   5   10.80    2.80
   4  -1  -5    4.80    2.90
  -4  -1   5    5.50    2.50
  -4  -1  -7    3.70    3.60
  -4  -1  -7    2.20    3.60
  -4  -1  -7    3.50    4.20
   4   1  -7    6.70    4.20
  -4   1  -7    1.20    3.40
  -4   1  -7    5.70    4.20
   4  -1  -7    3.60    3.90
  -4   1  -7    6.90    3.80
  -4  -1  -9  119.99   10.60
   4   1  -9  124.19   12.70
  -4  -1  -9  129.09   10.50
  -4  -1  -9  123.99   12.60
   4  -1   9  128.09   10.00
  -4   1  -9  111.09   12.30
  -4   1  -9  109.49    9.90
   4  -1  -9  127.99   11.50
  -4   1  -9  107.89   10.10
  -5  -1   0   -0.40    1.20
  -5   1   0   -1.50    0.90
   5  -1   0   -1.30    1.40
  -5  -1   0    0.20    1.20
  -5   1   0   -0.60    1.20
   5  -1   0   -0.40    1.30
   5   1   0   -1.50    1.40
  -5   1   0   -0.10    0.90
   5   1   0   -0.80    1.50
   5   1  -2 1473.15   44.40
  -5   1   2 1491.45   43.20
  -5  -1  -2 1449.55   43.50
  -5   1   2 1525.55   43.30
   5  -1   2 1473.55   42.30
  -5  -1  -2 1480.35   43.70
   5   1  -2 1503.05   43.90
  -5   1  -2 1486.95   43.40
  -5  -1   2 1522.35   43.60
   5  -1  -2 1487.25   44.00
   5  -1  -2 1541.55   44.10
  -5  -1   2 1509.55   43.40
  -5   1  -2 1435.16   43.20
  -5   1   4  730.33   23.60
  -5  -1  -4  754.42   24.20
  -5  -1  -4  796.82   26.10
   5   1  -4  752.42   24.50
  -5   1   4  741.13   23.80
  -5  -1  -4  736.83   24.30
   5   1  -4  746.73   25.20
   5  -1  -4  764.22   24.70
   5  -1  -4  738.53   24.90
  -5   1  -4  788.82   24.40
  -5  -1   4  756.22   23.80
  -5   1  -4  733.43   25.60
  -5   1  -4  760.02   24.10
  -5  -1   4  729.33   23.90
  -5   1   6  174.38    9.00
   5   1  -6  162.28   10.10
  -5  -1  -6  173.38    9.00
  -5  -1  -6  179.88    9.70
  -5  -1  -6  173.98   11.10
   5   1  -6  187.88   10.80
   5  -1  -6  169.48   10.00
  -5   1  -6  186.28    9.70
  -5   1  -6  204.48   11.40
   5  -1  -6  179.98   10.40
  -5  -1   6  180.58    9.30
  -5   1  -6  179.98    9.30
  -5  -1   6  176.48    9.00
  -5  -1  -8  462.55   18.90
  -5  -1  -8  428.26   19.00
   5   1  -8  483.25   21.40
  -5  -1  -8  489.45   22.00
   5   1  -8  441.16   20.30
   5  -1   8  418.06   17.90
  -5   1  -8  432.46   18.80
  -5   1  -8  484.55   21.80
  -5   1  -8  457.65   18.70
   5  -1  -8  426.76   19.90
   5  -1  -8  470.55   21.10
   5   1 -10   90.19   10.80
  -5  -1 -10  136.19   11.50
   5  -1  10  120.59   10.50
  -5  -1 -10  127.49   11.60
   5  -1 -10  101.29   12.00
  -5   1 -10  110.19   10.90
  -5  -1  10  132.69   11.60
  -5   1 -10  119.49   10.90
   5   1  10  101.79    9.80
  -6   1   1 1265.67   36.50
  -6  -1  -1 1231.68   36.80
  -6  -1  -1 1250.07   36.80
   6   1  -1 1210.48   37.30
  -6   1   1 1263.97   36.50
   6   1  -1 1222.78   37.70
   6  -1   1 1293.17   37.60
   6   1   1 1201.28   37.80
  -6  -1   1 1245.28   36.80
   6   1   1 1222.68   37.40
   6  -1  -1 1271.87   37.40
  -6  -1   1 1258.37   35.40
  -6  -1   1 1226.28   36.70
   6  -1  -1 1262.97   37.40
  -6   1  -1 1220.38   36.40
  -6   1  -1 1217.58   36.40
  -6   1  -1 1358.36   38.50
  -6   1   3    8.30    2.20
   6   1  -3    8.50    2.80
   6  -1   3   11.20    1.60
  -6   1   3   10.20    2.20
  -6  -1  -3   12.10    2.70
   6   1  -3    9.40    2.60
  -6  -1  -3   10.30    2.50
   6  -1  -3    9.30    2.60
  -6  -1   3    9.80    2.50
   6  -1  -3   11.70    2.70
  -6  -1   3    8.00    2.30
  -6   1  -3   10.10    2.20
  -6   1  -3    9.40    2.30
   6   1  -5  304.47   13.90
  -6  -1  -5  319.77   13.20
  -6   1   5  321.77   12.40
  -6   1   5  322.17   12.70
  -6  -1  -5  319.57   13.00
  -6  -1  -5  345.17   15.10
   6   1  -5  332.37   13.70
   6  -1  -5  306.27   13.60
  -6   1  -5  355.26   13.20
  -6   1  -5  290.27   14.40
  -6  -1   5  320.47   12.50
  -6  -1   5  301.17   12.60
  -6   1  -5  320.87   12.80
   6  -1  -5  305.37   13.60
   6   1  -7  325.07   16.10
  -6   1   7  314.27   14.00
   6   1  -7  296.67   15.00
  -6  -1  -7  339.07   17.10
  -6  -1  -7  329.17   14.80
  -6  -1  -7  284.57   13.90
   6  -1   7  306.37   13.30
  -6   1  -7  343.47   16.90
  -6   1  -7  304.87   14.10
  -6  -1   7  326.67   14.30
   6  -1  -7  338.37   16.10
   6  -1  -7  316.67   15.80
  -6  -1   7  327.57   14.60
  -6   1  -7  309.77   14.40
  -6  -1  -9   30.90    6.50
   6  -1   9   31.10    5.60
   6   1  -9   31.40    7.70
  -6  -1  -9   30.60    6.60
   6   1  -9   26.80    7.00
  -6  -1   9   41.40    6.60
  -6   1  -9   34.70    6.60
   6  -1  -9   30.20    7.30
  -6   1  -9   25.70    6.10
   7  -1   0   -0.30    1.80
   7  -1   0    1.20    1.80
  -7  -1   0    1.40    1.60
   7   1   0    0.30    1.80
  -7   1   0    1.40    1.50
  -7   1   0   -0.50    1.30
  -7  -1   0   -0.10    1.40
   7   1   0    2.90    2.00
   7   1  -2  406.16   15.30
   7   1  -2  417.76   15.00
  -7  -1  -2  418.46   14.30
  -7  -1  -2  405.46   14.30
   7  -1   2  448.66   15.40
  -7   1   2  418.06   14.00
   7  -1   2  428.46   12.20
  -7   1   2  415.06   13.90
   7  -1  -2  407.46   15.00
  -7   1  -2  416.86   14.00
  -7  -1   2  441.16   14.40
   7   1   2  407.86   15.10
  -7   1  -2  416.16   13.90
  -7  -1   2  412.66   14.20
   7  -1  -2  406.56   14.90
  -7  -1   2  420.66   12.90
   7   1  -4   41.80    4.90
  -7  -1  -4   35.40    4.30
  -7   1   4   36.50    4.00
   7  -1   4   43.20    3.20
   7   1  -4   39.50    5.00
  -7  -1  -4   41.30    4.60
  -7   1   4   47.90    4.60
  -7   1  -4   38.10    5.20
  -7   1  -4   37.20    4.30
  -7   1  -4   35.90    4.10
   7  -1  -4   41.50    4.90
  -7  -1   4   40.30    4.30
   7  -1  -4   40.80    4.90
  -7  -1   4   43.40    4.50
  -7  -1  -6  235.38   11.70
  -7   1   6  224.68   11.20
  -7  -1  -6  261.67   14.00
  -7   1   6  231.98   11.00
   7  -1   6  225.18    9.90
   7   1  -6  257.27   12.80
  -7  -1  -6  244.28   11.70
   7   1  -6  244.58   13.00
  -7   1  -6  230.18   11.30
  -7   1  -6  241.58   13.80
  -7  -1   6  215.28   11.20
   7  -1  -6  233.78   12.50
  -7  -1   6  219.68   11.00
   7  -1  -6  219.58   12.10
  -7   1  -6  241.58   11.60
  -7  -1  -8  409.16   18.70
  -7  -1  -8  423.56   18.50
  -7  -1  -8  450.55   22.10
   7  -1   8  389.96   16.90
   7   1  -8  448.76   21.30
   7   1  -8  397.76   19.50
  -7  -1   8  423.06   18.20
  -7   1  -8  434.86   21.30
  -7  -1   8  478.55   19.10
  -7   1  -8  398.36   18.10
   7  -1  -8  451.15   20.20
  -7   1  -8  428.26   19.00
   7   1 -10   -1.20    6.70
  -7  -1 -10    5.40    5.90
  -7   1  10   -3.70    5.40
  -7  -1 -10   -2.20    6.00
   7  -1 -10    1.20    6.50
  -7   1 -10    3.10    5.50
  -7  -1  10    1.70    5.50
  -7   1 -10    3.20    5.30
  -8  -1  -1  247.68    9.50
   8   1  -1  236.98   10.20
   8  -1   1  254.07   10.40
  -8   1   1  239.58    7.30
   8   1  -1  245.28   10.70
  -8  -1  -1  241.38    9.50
  -8   1   1  235.48    9.20
  -8   1   1  240.08    9.10
   8  -1  -1  255.87   10.40
   8  -1  -1  244.08   10.20
  -8   1  -1  250.67    9.30
   8   1   1  232.28   10.20
  -8  -1   1  239.58    7.40
  -8  -1   1  249.78    9.60
  -8  -1   1  239.88    9.40
  -8   1  -1  241.08    9.10
  -8  -1  -3 1005.80   31.50
  -8  -1  -3 1035.50   31.80
   8   1  -3 1023.80   32.90
  -8   1   3 1017.10   31.10
  -8   1   3 1009.80   31.20
   8   1  -3  998.90   32.20
   8  -1   3  914.11   30.00
   8  -1  -3 1031.50   32.50
   8  -1  -3 1032.10   32.40
  -8   1  -3 1004.90   31.20
   8   1   3 1067.89   30.10
  -8  -1   3  975.70   31.40
  -8  -1   3 1058.49   30.00
  -8   1  -3  965.90   31.10
  -8  -1   3  999.90   31.30
   8   1  -5  218.98   11.40
  -8  -1  -5  209.98   10.70
   8   1  -5  223.78   11.70
  -8   1   5  212.78   10.20
  -8  -1  -5  223.48   10.60
  -8   1   5  238.08   10.30
   8  -1   5  211.08    8.50
  -8  -1  -5  217.48   12.50
  -8  -1   5  221.38    9.60
  -8   1  -5  224.88   10.50
  -8  -1   5  206.78   10.40
  -8   1  -5  202.78   12.00
  -8  -1   5  214.18   10.20
   8  -1  -5  213.58   11.40
  -8   1  -5  222.08   10.40
   8  -1  -5  205.48   11.10
  -8  -1  -7   24.70    6.10
  -8   1   7   29.40    5.60
   8   1  -7   28.70    6.60
  -8   1   7   21.40    5.20
  -8  -1  -7   28.50    6.80
   8   1  -7   33.90    6.70
  -8  -1  -7   29.90    5.80
  -8  -1   7   23.80    5.30
  -8   1  -7   30.00    6.80
  -8   1  -7   27.70    6.00
  -8  -1   7   24.70    5.70
   8  -1  -7   23.50    5.90
  -8   1  -7   24.50    5.30
  -8  -1   7   38.50    5.70
   8   1  -9  103.39   12.00
  -8  -1  -9  119.09   11.50
  -8  -1  -9  113.29   10.90
   8  -1  -9   96.29   11.20
  -8   1  -9  113.89   10.90
  -8   1  -9  102.09   10.00
  -8  -1   9  131.99   10.70
   9  -1   0   -1.00    2.40
  -9  -1   0    1.30    2.00
   9   1   0    1.20    2.70
  -9  -1   0    1.30    2.00
   9  -1   0   -2.60    2.10
  -9   1   0   -2.00    1.60
  -9   1   0    2.00    1.90
   9   1   0   -0.80    2.40
  -9   1   2  844.22   26.00
  -9  -1  -2  829.02   26.20
  -9   1   2  811.22   25.70
   9  -1   2  825.82   27.40
   9   1  -2  797.62   27.00
  -9  -1  -2  821.82   26.30
   9   1  -2  835.32   27.70
   9  -1  -2  802.82   27.00
  -9   1  -2  811.52   25.80
  -9  -1   2  825.02   26.20
  -9  -1   2  815.22   26.10
   9   1   2  846.22   27.50
   9  -1  -2  791.02   27.10
  -9   1  -2  825.92   25.80
   9   1  -4  326.57   14.70
  -9  -1  -4  316.67   13.20
   9   1  -4  306.67   14.00
  -9   1   4  309.87   12.60
  -9  -1  -4  322.37   13.50
  -9   1   4  318.67   12.90
   9  -1  -4  332.67   14.40
  -9  -1   4  328.57   13.20
  -9   1  -4  324.87   12.90
  -9   1  -4  335.37   13.00
  -9  -1   4  326.67   13.00
   9  -1  -4  302.27   13.80
  -9  -1   4  329.07   11.60
  -9  -1  -6   63.39    7.30
   9   1  -6   86.29    9.00
  -9   1   6   64.99    6.70
  -9  -1  -6   65.89    8.60
   9   1  -6   64.49    7.60
  -9  -1  -6   73.99    7.60
  -9   1   6   84.99    7.90
   9  -1  -6   64.39    7.70
  -9  -1   6   81.09    7.90
  -9   1  -6   69.19    8.80
  -9  -1   6   78.39    7.40
  -9   1  -6   69.99    7.10
  -9   1  -6   85.39    7.90
  -9  -1   6   74.79    6.40
  -9  -1  -8  455.85   19.80
  -9  -1  -8  463.95   19.50
   9   1  -8  418.46   20.80
   9  -1  -8  377.46   20.00
  -9  -1   8  421.96   18.10
  -9  -1   8  442.16   19.30
  -9   1  -8  426.76   19.00
  -9   1  -8  393.26   18.80
  10   1  -1  462.45   17.80
  10  -1   1  484.45   18.10
 -10  -1  -1  487.55   16.90
 -10   1   1  481.35   16.50
 -10   1   1  464.55   16.40
 -10  -1  -1  479.45   16.80
  10   1  -1  495.15   18.40
  10  -1  -1  473.05   17.90
  10   1   1  473.85   18.00
 -10  -1   1  500.65   17.00
 -10   1  -1  479.35   16.40
 -10   1  -1  470.05   16.30
 -10  -1   1  485.05   16.80
  10  -1  -1  477.65   17.70
  10   1  -3   47.00    5.70
 -10  -1  -3   47.50    5.10
  10   1  -3   57.19    6.20
 -10   1   3   49.40    4.90
 -10   1   3   52.19    4.90
 -10  -1  -3   53.49    5.30
  10  -1  -3   61.39    6.30
 -10   1  -3   58.99    5.40
  10  -1  -3   43.10    5.60
 -10  -1   3   48.70    5.10
 -10   1  -3   54.89    4.90
 -10  -1   3   54.59    5.50
 -10  -1  -5  222.28   11.40
 -10  -1  -5  210.28   13.30
 -10   1   5  214.38   10.80
  10   1  -5  224.98   12.80
 -10  -1  -5  223.68   11.30
 -10   1   5  218.78   10.70
  10   1  -5  198.58   12.20
 -10   1  -5  229.48   13.70
 -10  -1   5  184.88   10.80
 -10   1  -5  220.78   11.20
  10  -1  -5  208.78   12.40
 -10   1  -5  212.98   10.80
 -10  -1   5  217.88   11.00
  10   1  -7  140.49   12.00
 -10  -1  -7  149.69   11.50
 -10   1   7  152.98   10.70
 -10   1   7  138.99   11.30
 -10  -1  -7  145.69   10.70
 -10  -1  -7  148.79   12.80
 -10   1  -7  119.09   10.10
 -10  -1   7  148.79   10.40
 -10   1  -7  143.09   10.30
  10  -1  -7  135.59   11.30
 -10   1  -7  138.69   13.20
 -10  -1   7  131.09   11.20
  10   1  -9   10.20    7.20
 -10  -1  -9    2.60    6.60
 -10  -1  -9    0.40    5.50
  10  -1  -9    2.40    6.20
 -10   1  -9   -0.80    5.00
 -10   1  -9    0.10    5.20
 -11  -1   0    0.80    2.90
  11  -1   0    0.40    3.20
 -11   1   0   -1.60    2.40
  11   1   0    4.50    3.10
 -11   1   0    0.80    2.20
  11   1   0   -0.70    3.00
 -11  -1   0   -2.50    2.30
 -11   1   2  326.97   12.90
 -11   1   2  332.27   13.00
  11   1  -2  355.36   15.00
 -11  -1  -2  327.77   13.20
  11  -1   2  326.87   14.60
 -11  -1  -2  327.17   13.10
  11   1  -2  291.97   13.90
 -11  -1   2  324.37   13.20
 -11  -1   2  350.46   13.30
  11  -1  -2  322.57   14.40
  11   1   2  334.57   14.90
 -11   1  -2  341.27   12.80
 -11   1  -2  304.47   12.50
 -11   1   4  109.29    7.90
 -11  -1  -4  104.29    7.70
  11   1  -4   90.59    8.30
  11   1  -4  102.79    8.50
 -11   1   4  108.89    7.30
 -11  -1  -4  107.49    7.70
 -11  -1   4  102.99    7.50
 -11  -1   4  109.49    7.80
  11  -1  -4  117.89    9.30
 -11   1  -4   98.19    7.60
 -11   1  -4   90.79    7.40
 -11  -1  -6  161.68   12.70
 -11  -1  -6  152.88   10.40
 -11   1   6  151.38   10.30
 -11   1   6  140.19    9.70
  11   1  -6  130.29   10.80
 -11  -1  -6  143.39   10.30
 -11   1  -6  140.49   11.90
  11  -1  -6  130.89   11.60
 -11  -1   6  130.89    9.90
 -11   1  -6  135.69   10.10
 -11  -1   6  153.58   10.20
 -11   1  -6  145.09    9.80
 -11   1   8  231.48   14.60
 -11  -1  -8  247.98   15.20
  11   1  -8  245.28   15.90
 -11  -1  -8  249.08   15.10
 -11   1  -8  223.68   13.70
 -11   1  -8  232.58   14.30
  11  -1  -8  229.38   15.60
 -11  -1   8  239.58   14.80
 -11  -1   8  261.17   14.70
 -12   1   1   11.00    3.40
 -12  -1  -1    8.90    3.30
  12  -1   1   16.10    4.50
 -12   1   1    6.90    2.90
  12   1  -1   12.70    4.70
 -12  -1  -1   13.00    3.90
 -12  -1   1    8.30    3.70
 -12   1  -1   13.90    3.20
  12   1   1    6.40    4.40
 -12  -1   1   15.80    3.80
 -12   1  -1   14.10    3.50
  12  -1  -1   14.30    4.70
 -12  -1  -3  191.58    9.80
  12   1  -3  160.28   10.40
 -12  -1  -3  179.88    9.90
 -12   1   3  183.58    9.30
 -12   1   3  160.78    9.00
 -12   1  -3  171.48    9.00
 -12  -1   3  159.18    9.30
  12  -1  -3  185.58   10.90
 -12   1  -3  174.18    9.20
 -12  -1   3  166.18    9.50
 -12   1   5   63.09    7.30
 -12  -1  -5   60.59    7.30
  12   1  -5   72.29    9.10
 -12   1   5   65.29    6.90
 -12  -1  -5   86.39   10.40
 -12  -1  -5   68.49    7.90
 -12   1  -5   59.49    9.00
  12  -1  -5   58.39    8.00
 -12  -1   5   58.19    7.00
 -12   1  -5   60.09    6.50
 -12  -1   5   56.99    7.00
 -12   1  -5   74.69    7.40
 -12   1   7    5.80    5.50
 -12  -1  -7   -8.50    5.20
 -12   1   7   -0.10    4.80
 -12  -1  -7    0.50    5.10
  12   1  -7   -0.20    6.20
 -12   1  -7    8.80    4.80
 -12  -1   7    0.00    5.80
 -12  -1   7  -10.80    5.20
 -12   1  -7   10.50    5.60
  12  -1  -7    1.10    5.60
 -13   1   0   -1.10    2.90
 -13  -1   0   -0.40    3.00
 -13   1   0   -3.70    3.00
 -13  -1   0   -0.10    2.90
  13   1   0   -4.80    3.50
  13  -1   0   -0.20    4.30
 -13   1   2  260.97   11.80
  13   1  -2  224.08   12.90
  13  -1   2  267.17   13.80
 -13  -1  -2  264.87   12.00
 -13   1   2  255.47   11.40
 -13  -1  -2  264.47   12.00
 -13  -1   2  268.07   12.10
 -13  -1   2  242.28   11.80
 -13   1  -2  245.48   11.20
 -13   1  -2  254.27   11.60
  13  -1  -2  251.37   13.30
  13   1   2  250.77   14.00
 -13  -1  -4  125.89    9.50
  13   1  -4  134.49   10.30
 -13   1   4  120.09    8.50
 -13  -1  -4  109.09    9.10
 -13   1   4  126.29    8.50
 -13   1  -4  142.29    8.70
 -13  -1   4  118.39    8.90
  13  -1  -4  122.59   11.00
 -13  -1   4  135.99    9.70
 -13   1  -4  119.19    8.60
 -13   1   6  139.19    9.90
 -13  -1  -6  117.19   10.50
 -13  -1  -6  117.99   10.50
  13   1  -6  136.99   12.50
 -13   1   6  114.69    9.90
 -13  -1   6  127.89   10.70
 -13  -1   6  121.89   10.70
 -13   1  -6  130.79    9.70
 -13   1  -6  125.09   11.40
  13  -1  -6  115.29   11.90
  14  -1   1  349.87   16.50
 -14  -1  -1  337.67   14.60
 -14   1   1  312.47   13.80
 -14   1   1  347.47   14.00
  14   1  -1  321.57   16.30
 -14  -1  -1  319.67   14.40
  14   1   1  329.37   16.20
 -14  -1   1  338.77   14.60
 -14  -1   1  342.57   14.60
 -14   1  -1  314.77   13.60
 -14   1  -1  313.17   13.60
  14  -1  -1  332.37   16.40
 -14  -1  -3    2.20    4.30
  14   1  -3    8.50    5.70
 -14   1   3   10.50    4.00
 -14  -1  -3    8.10    4.20
 -14   1   3   -4.60    3.70
 -14   1  -3    3.60    4.10
 -14  -1   3    9.20    4.30
 -14   1  -3    5.30    3.40
 -14  -1   3    1.70    4.10
  14  -1  -3    5.90    5.10
 -14  -1  -5  212.88   12.30
  14   1  -5  209.28   14.40
 -14  -1  -5  224.48   13.20
 -14   1   5  224.28   12.60
 -14   1   5  198.78   12.30
 -14  -1   5  219.18   12.70
 -14  -1   5  188.58   12.60
  14  -1  -5  205.28   13.90
 -14   1  -5  206.08   12.10
  15   1   0    5.70    5.50
 -15  -1   0   -0.90    3.60
 -15   1   0   -0.80    3.60
 -15  -1   0    2.80    3.70
  15  -1   0   -1.10    4.60
 -15  -1  -2  232.88   12.40
 -15   1   2  245.98   12.40
 -15  -1  -2  279.17   12.80
  15  -1   2  249.88   14.80
  15   1  -2  219.98   14.00
 -15   1  -2  242.58   12.00
  15  -1  -2  266.97   14.70
 -15  -1   2  244.98   12.40
 -15  -1   2  234.78   12.30
 -15  -1  -4   80.29    8.60
  15   1  -4   97.99   10.60
 -15   1   4   98.99    8.80
 -15  -1  -4   93.39    9.00
  15  -1  -4  105.39   11.10
 -15   1  -4   71.39    7.90
 -15  -1   4   91.59    8.90
 -15  -1   4   91.69    8.90
  15   1  -6   41.00    9.00
 -15  -1  -6   37.80    7.00
 -15   1   6   34.50    7.20
 -15  -1   6   30.70    7.30
 -15  -1   6   34.50    7.80
  15  -1  -6   49.70    9.40
  16  -1   1   43.60    8.10
 -16  -1  -1   52.39    6.80
 -16  -1  -1   53.69    6.90
  16   1  -1   38.30    7.20
 -16  -1   1   46.10    6.50
  16  -1  -1   46.90    8.10
  16   1   1   51.69    8.30
 -16  -1   1   45.90    6.30
 -16  -1  -3  205.98   12.30
  16   1  -3  199.28   14.40
 -16  -1   3  199.48   11.70
  16  -1  -3  206.68   13.90
 -16  -1   3  185.18   12.00
  17   1   0    5.70    6.10
  17  -1   0    2.10    6.20
 -17  -1   0   -1.30    4.40
  17   1  -2   89.89   10.80
 -17  -1  -2   90.09    8.80
 -17  -1   2  100.19    9.30
   0   2   0   64.69    2.40
   0  -2   0   74.99    2.30
   0  -2   0   75.39    2.30
   0  -2   0   66.09    2.40
   0  -2   0   68.19    2.50
   0  -2   2  425.76   13.40
   0   2  -2  422.76   14.00
   0   2   2  483.75   14.60
   0  -2  -2  431.26   14.30
   0  -2   2  440.36   13.40
   0  -2  -4 2196.08   66.49
   0   2  -4 2309.67   66.49
   0   2  -6 1506.65   47.20
   0  -2  -6 1446.66   47.10
   0   2  -8   63.59    8.30
   0  -2  -8   78.49    9.20
   0  -2 -10   17.10    6.00
   0  -2 -10   31.90    6.90
   0  -2  10   10.60    5.80
   1   2  -1 1729.83   50.09
  -1  -2  -1 1757.42   49.90
   1  -2   1 1723.93   49.90
  -1   2   1 1662.73   49.90
   1  -2   1 1841.52   49.70
  -1  -2  -1 1769.52   49.99
   1  -2  -1 1676.03   49.90
  -1  -2   1 1866.71   49.70
  -1  -2   1 1750.22   50.09
  -1  -2   1 1845.52   49.70
  -1  -2  -3   14.70    2.80
   1   2  -3   11.60    2.30
  -1  -2   3   13.60    1.90
   1  -2  -3   11.60    2.40
  -1  -2   3   12.70    2.00
  -1   2  -3   10.50    2.40
  -1  -2  -5   52.59    5.70
   1   2  -5   60.29    5.50
   1  -2  -5   48.20    5.30
  -1   2  -5   46.70    5.20
   1   2  -7   25.20    5.50
  -1  -2  -7   35.30    6.00
   1  -2  -7   29.80    5.70
  -1   2  -7   35.50    6.00
  -1  -2  -9  356.66   18.50
  -1  -2  -9  332.27   15.70
   1  -2   9  317.47   15.70
  -1  -2  -9  322.17   16.00
   1   2  -9  328.27   18.10
  -1   2  -9  335.87   18.30
   1  -2  -9  323.27   18.00
  -1  -2   9  316.17   15.90
   1  -2  11  234.88   14.50
  -1  -2 -11  205.08   14.20
  -1  -2  11  235.98   14.30
  -1   2 -11  209.18   14.00
   1  -2 -11  229.98   14.30
  -1   2 -11  232.38   14.60
   2   2   0 1938.61   56.89
   2  -2   0 1943.71   56.09
  -2   2   0 1966.70   56.59
   2   2   0 2086.59   56.49
  -2  -2   0 2036.60   56.49
   2  -2   0 1982.40   56.49
  -2  -2   0 1919.11   56.09
  -2   2   0 2080.09   56.99
  -2   2   0 1962.40   57.29
  -2  -2   0 2064.79   56.49
  -2  -2  -2  405.96   13.00
  -2  -2  -2  406.46   12.80
   2  -2   2  398.76   12.30
  -2   2   2  399.16   12.40
  -2   2   2  391.56   13.10
   2   2  -2  385.16   13.20
  -2   2   2  393.66   12.50
   2  -2  -2  405.86   13.00
  -2  -2   2  404.56   12.60
  -2   2  -2  385.36   13.10
  -2  -2   2  404.16   12.50
  -2  -2  -4 1000.40   31.40
  -2  -2  -4  990.30   32.60
   2   2  -4 1062.09   32.30
   2  -2  -4  977.40   32.00
  -2  -2   4 1046.60   30.90
  -2  -2   4 1062.89   31.10
  -2   2  -4 1006.30   32.30
  -2  -2  -6 1847.52   57.69
  -2  -2  -6 1777.12   55.59
   2   2  -6 1847.02   57.29
   2  -2  -6 1848.02   57.19
  -2   2  -6 1879.11   57.39
  -2  -2  -8   13.30    4.60
  -2  -2  -8   14.30    4.70
   2   2  -8    6.90    4.90
  -2  -2  -8   10.50    5.10
  -2   2  -8    6.40    5.00
   2  -2  -8   15.50    5.90
  -2  -2 -10   16.20    6.10
   2  -2  10   23.60    6.40
  -2  -2 -10   17.50    6.20
   2  -2 -10   21.70    7.80
  -2   2 -10   19.60    6.40
  -2  -2  10   10.00    5.70
  -2   2 -10   21.40    6.20
  -3  -2  -1  740.23   22.40
   3   2  -1  750.02   23.00
  -3   2   1  756.42   21.90
   3  -2   1  770.82   22.50
  -3  -2  -1  776.02   22.50
  -3   2   1  748.33   22.30
   3  -2   1  767.42   21.70
   3   2  -1  750.42   22.40
  -3   2   1  757.52   21.90
  -3  -2   1  783.42   22.50
   3  -2  -1  777.82   22.50
  -3   2  -1  750.02   21.90
  -3   2  -1  763.22   21.90
   3   2   1  746.63   22.50
  -3  -2   1  779.82   22.40
  -3  -2   1  772.92   21.90
   3  -2  -1  691.53   22.20
  -3  -2  -3  499.25   16.40
   3   2  -3  479.55   16.70
  -3   2   3  495.95   15.80
  -3   2   3  504.25   15.70
  -3  -2  -3  491.45   17.30
  -3  -2  -3  510.55   16.30
   3  -2  -3  479.25   16.50
  -3   2  -3  498.75   17.00
  -3  -2   3  488.25   15.80
  -3  -2   3  495.45   16.00
  -3   2  -3  526.55   16.10
  -3  -2  -5   61.89    6.60
  -3  -2  -5   64.29    5.60
   3   2  -5   53.19    5.70
  -3  -2  -5   63.59    5.40
  -3  -2   5   61.29    5.00
   3  -2  -5   62.49    5.70
  -3  -2   5   62.99    4.90
  -3   2  -5   58.89    6.00
   3   2  -7  217.88   12.60
  -3  -2  -7  242.48   13.20
  -3  -2  -7  205.28   11.00
  -3  -2  -7  214.58   10.90
  -3   2  -7  218.78   12.50
  -3   2  -7  176.08   10.30
   3  -2  -7  228.78   12.60
  -3  -2  -9  260.17   14.30
  -3  -2  -9  273.87   17.10
   3  -2   9  252.97   13.90
   3   2  -9  305.07   17.10
  -3  -2  -9  258.27   14.10
  -3   2  -9  265.37   13.90
  -3  -2   9  237.08   13.90
  -3   2  -9  250.57   13.80
   3  -2  -9  285.97   16.40
  -3   2  -9  279.67   17.20
  -3  -2 -11  130.79   12.20
   3  -2  11  159.98   12.80
  -3  -2 -11  172.58   12.70
  -3   2 -11  123.99   12.00
  -3  -2  11  161.48   13.30
  -3   2 -11  139.39   12.10
   4   2   0 1010.00   28.90
   4  -2   0 1000.20   28.90
  -4  -2   0  994.10   27.60
   4  -2   0  958.50   28.40
  -4  -2   0  962.60   28.60
  -4   2   0 1004.40   28.00
   4  -2   0  924.51   27.70
   4   2   0  953.80   29.50
  -4   2   0  979.90   28.00
  -4  -2   0  927.31   28.60
  -4   2   0 1003.50   28.60
   4   2  -2   -1.10    1.60
  -4   2   2   -0.70    1.10
  -4   2   2    0.90    1.50
   4  -2   2    0.40    0.80
  -4   2   2   -2.90    0.90
  -4  -2  -2    0.10    1.40
   4   2  -2    0.10    1.30
  -4  -2  -2    0.50    1.40
   4  -2  -2   -0.20    1.40
  -4  -2   2    0.60    1.30
  -4  -2   2   -2.10    1.20
  -4   2  -2    1.10    1.20
  -4   2  -2   -0.40    1.00
  -4  -2   2    2.30    1.20
   4  -2  -2   -0.40    1.40
  -4  -2  -4 2130.19   63.19
   4   2  -4 2145.49   61.69
   4   2  -4 2123.59   62.49
  -4  -2  -4 2107.49   61.69
  -4   2   4 2081.69   61.09
  -4   2   4 2026.80   60.79
  -4  -2  -4 2063.69   61.39
  -4   2  -4 2037.10   62.59
  -4   2  -4 2095.29   61.19
  -4  -2   4 2085.89   60.99
  -4  -2   4 2083.89   61.19
  -4   2  -4 2117.79   61.39
   4  -2  -4 2139.39   62.29
   4   2  -6  648.34   24.30
  -4  -2  -6  658.33   23.10
  -4  -2  -6  672.53   25.20
  -4  -2  -6  675.73   22.90
  -4  -2   6  629.94   22.20
  -4   2  -6  627.74   22.70
  -4   2  -6  648.64   24.50
   4  -2  -6  670.03   24.20
  -4   2  -6  658.43   22.60
  -4  -2   6  652.83   22.60
  -4  -2  -8  425.16   18.70
  -4  -2  -8  497.15   21.80
   4  -2   8  441.16   17.80
  -4  -2  -8  423.96   18.30
   4   2  -8  421.66   20.50
  -4   2  -8  443.26   18.90
  -4   2  -8  480.55   21.30
   4  -2  -8  471.85   21.00
  -4   2  -8  436.46   18.30
  -4  -2 -10  256.87   14.80
   4   2 -10  248.08   16.50
   4  -2  10  298.37   15.20
  -4  -2 -10  275.77   15.40
  -4   2 -10  247.68   15.00
   4  -2 -10  254.87   16.10
  -4  -2  10  254.27   15.20
   5   2  -1 1064.79   32.30
  -5   2   1 1115.89   32.30
   5   2  -1 1001.10   32.80
   5  -2   1 1097.49   30.70
   5  -2   1 1058.09   32.40
  -5  -2  -1 1072.09   32.20
  -5   2   1 1109.09   31.40
  -5  -2  -1 1079.09   32.00
  -5   2   1 1018.30   31.40
  -5   2  -1 1155.38   32.40
   5  -2  -1 1056.79   32.10
   5   2   1 1083.29   33.20
  -5   2  -1 1088.79   31.50
  -5  -2   1 1102.09   31.00
   5   2   1 1108.19   32.50
   5  -2  -1 1073.19   32.40
  -5  -2   1 1083.69   32.10
  -5  -2   1 1082.89   32.00
  -5   2  -1 1131.69   31.50
  -5  -2  -3  176.48    7.80
  -5   2   3  181.18    7.10
  -5  -2  -3  184.18    7.80
   5   2  -3  166.18    8.20
  -5   2   3  186.28    7.30
   5  -2   3  168.88    6.50
   5   2  -3  186.08    8.00
  -5   2  -3  190.48    7.40
   5  -2  -3  180.68    8.00
  -5   2  -3  178.78    8.50
  -5  -2   3  162.18    7.40
  -5   2  -3  177.58    7.30
  -5  -2   3  177.98    7.40
   5  -2  -3  190.48    8.00
   5  -2   5    9.50    2.40
  -5   2   5    6.20    2.60
  -5  -2  -5   13.30    3.30
   5   2  -5   10.90    3.60
   5   2  -5   10.00    3.40
  -5  -2  -5   10.00    3.10
  -5  -2  -5   11.90    3.90
  -5   2   5    8.30    2.80
  -5   2  -5    9.10    2.90
  -5   2  -5   10.80    2.90
  -5  -2   5    8.10    2.80
   5  -2  -5   10.50    3.20
  -5  -2   5    5.30    2.80
  -5   2  -5    9.30    3.60
   5  -2  -5    9.00    3.20
  -5  -2  -7   74.49    8.70
   5  -2   7   63.19    6.00
   5   2  -7   71.19    8.40
  -5  -2  -7   78.29    7.50
  -5  -2  -7   85.49    7.30
   5   2  -7   75.09    8.00
  -5   2  -7   80.99    7.30
  -5  -2   7   70.59    7.10
   5  -2  -7   70.29    8.00
  -5   2  -7   71.09    7.10
   5  -2  -7   56.79    7.30
  -5   2  -7   65.59    8.10
  -5  -2   7   61.89    6.60
  -5  -2  -9  276.17   14.90
   5   2  -9  263.77   15.60
   5   2  -9  256.67   16.30
   5  -2   9  274.57   13.80
  -5  -2  -9  282.87   17.80
  -5  -2  -9  268.37   14.50
   5  -2  -9  265.67   15.70
  -5   2  -9  282.47   17.00
  -5   2  -9  269.77   14.10
  -5  -2   9  240.98   14.10
  -5   2  -9  266.77   14.30
  -6  -2   0  307.47   10.60
   6  -2   0  294.07   10.50
  -6  -2   0  297.87   10.50
  -6   2   0  315.97   10.90
   6   2   0  296.57   11.50
  -6   2   0  306.67    9.90
  -6   2   0  303.07    9.90
  -6  -2   0  290.27    8.80
   6   2   0  302.77   11.00
   6  -2   0  309.87   11.00
  -6  -2  -2    2.00    1.80
   6  -2   2    3.10    2.20
  -6   2   2    1.70    1.40
   6   2  -2    1.70    2.10
   6   2  -2    3.30    2.20
  -6   2   2    2.90    1.70
  -6  -2  -2    1.70    1.80
   6  -2   2    2.80    0.90
  -6   2  -2    1.60    1.40
  -6  -2   2    2.90    1.20
   6  -2  -2    3.30    2.20
  -6   2  -2    5.70    2.40
   6   2   2    0.30    2.00
  -6  -2   2    8.20    1.80
  -6  -2   2   18.80    2.70
  -6   2  -2    0.60    1.50
   6  -2  -2    2.30    1.90
  -6   2   4 1051.89   32.10
   6  -2   4 1015.80   31.00
   6   2  -4 1089.49   34.00
   6   2  -4 1025.00   32.90
  -6   2   4 1024.30   31.90
  -6  -2  -4 1066.19   32.80
  -6  -2  -4 1041.50   32.80
   6  -2  -4 1039.40   33.30
  -6  -2   4 1034.70   32.40
  -6   2  -4 1088.29   32.40
  -6   2  -4  959.60   33.70
  -6  -2   4 1049.09   32.30
  -6   2  -4 1028.50   32.20
   6  -2  -4 1074.09   33.30
  -6  -2   4 1060.69   31.70
  -6  -2  -6 1517.35   46.20
   6  -2   6 1471.45   44.60
   6   2  -6 1464.35   46.60
  -6  -2  -6 1442.46   46.30
   6   2  -6 1542.25   48.10
  -6   2   6 1470.35   45.40
  -6  -2  -6 1494.85   48.80
  -6  -2   6 1451.35   45.50
  -6   2  -6 1402.76   48.00
  -6   2  -6 1483.05   46.00
   6  -2  -6 1482.25   47.40
  -6  -2   6 1442.26   45.90
  -6   2  -6 1473.75   45.70
   6  -2  -6 1476.95   47.00
  -6  -2  -8    2.00    4.50
   6   2  -8    5.40    5.00
  -6  -2  -8   11.80    4.90
  -6  -2  -8    2.00    5.30
   6   2  -8    3.60    5.00
   6  -2   8    4.90    3.90
  -6  -2   8    4.00    4.50
   6  -2  -8    2.90    5.00
   6  -2  -8    7.30    5.40
  -6   2  -8   -6.80    3.90
  -6   2  -8   11.70    5.90
  -6   2  -8    3.80    4.20
  -6  -2 -10    0.00    5.60
   6  -2  10    4.00    4.30
   6   2 -10   -1.10    6.30
  -6  -2 -10    4.70    5.80
  -6   2 -10   10.50    5.60
   6  -2 -10   11.40    7.10
  -6   2 -10   12.40    5.80
  -6  -2  10    1.80    5.70
   7   2  -1  804.92   26.50
  -7  -2  -1  837.32   26.10
   7  -2   1  863.91   26.80
  -7  -2  -1  862.81   26.30
  -7   2   1  855.51   25.50
  -7   2   1  857.01   25.50
   7   2  -1  811.12   27.20
  -7   2  -1  861.01   25.40
  -7  -2   1  846.82   26.20
   7   2   1  823.52   27.40
   7  -2  -1  839.92   26.70
   7  -2  -1  808.12   26.30
  -7  -2   1  865.71   26.10
  -7  -2   1  876.01   24.30
   7   2   1  815.42   26.70
  -7   2  -1  914.61   26.80
  -7   2  -1  834.12   25.40
   7  -2   3    0.70    1.00
  -7   2   3   -1.90    1.90
  -7   2   3   -1.10    1.90
   7   2  -3   -1.00    2.30
  -7  -2  -3   -0.40    2.20
  -7  -2  -3    0.40    2.20
   7   2  -3   -3.00    2.10
  -7   2  -3   -0.60    2.00
   7  -2  -3   -1.20    2.40
  -7  -2   3    1.90    2.20
  -7  -2   3   -1.30    2.10
   7  -2  -3    3.40    2.10
  -7   2  -3    1.20    1.90
  -7  -2   3   -1.60    1.40
  -7   2   5  108.89    6.60
  -7  -2  -5   94.19    8.30
   7  -2   5   96.99    5.60
  -7  -2  -5  104.89    7.20
  -7  -2  -5  121.59    7.70
  -7   2   5   96.89    6.50
   7   2  -5  100.49    7.30
   7   2  -5  112.99    8.30
  -7   2  -5  114.59    7.20
  -7   2  -5  107.49    7.10
  -7  -2   5  103.59    6.30
   7  -2  -5  103.19    7.60
  -7   2  -5   98.19    8.10
   7  -2  -5  117.39    7.80
  -7  -2   5   97.09    6.90
  -7  -2   5  102.99    6.80
   7   2  -7   19.70    5.70
   7  -2   7   12.00    3.60
  -7  -2  -7   14.50    4.80
  -7  -2  -7   16.40    5.00
   7   2  -7   19.80    5.80
  -7  -2  -7   12.20    5.80
  -7  -2   7   15.40    4.70
   7  -2  -7   13.10    5.20
   7  -2  -7   16.30    5.10
  -7   2  -7   19.40    5.30
  -7  -2   7    9.80    4.50
  -7   2  -7   13.70    5.00
  -7  -2   7   12.80    4.30
  -7   2  -7    7.80    5.00
   7   2  -9  348.87   19.10
   7   2  -9  311.67   18.30
   7  -2   9  299.47   14.70
  -7  -2  -9  313.87   16.30
  -7  -2  -9  330.47   17.40
   7  -2  -9  344.57   18.20
  -7   2  -9  316.47   15.90
  -7   2  -9  305.17   16.40
  -7  -2   9  317.97   15.70
  -8  -2   0   37.90    3.80
  -8  -2   0   36.90    3.70
   8   2   0   38.20    4.60
   8  -2   0   42.30    4.10
   8   2   0   37.60    4.30
   8  -2   0   29.40    3.70
  -8   2   0   31.50    3.00
  -8   2   0   42.20    3.40
   8  -2   2   46.40    4.80
   8   2  -2   39.10    4.80
  -8  -2  -2   43.70    4.30
  -8   2   2   43.30    3.70
  -8  -2  -2   45.40    4.30
  -8   2   2   47.10    3.80
   8   2  -2   38.30    4.50
  -8  -2   2   36.90    3.90
  -8  -2   2   45.20    2.70
  -8  -2   2   42.00    4.30
   8  -2  -2   46.30    4.80
  -8   2  -2   45.90    3.40
   8  -2  -2   47.00    4.60
   8   2   2   44.10    4.70
  -8   2  -2   46.70    3.50
   8   2  -4 1298.97   41.10
   8  -2   4 1311.77   38.20
  -8   2   4 1328.47   40.10
  -8  -2  -4 1273.77   40.80
   8   2  -4 1300.37   42.10
  -8   2   4 1322.87   39.90
  -8  -2  -4 1332.47   40.80
  -8   2  -4 1284.27   40.00
  -8  -2   4 1320.87   40.60
   8  -2  -4 1348.57   41.50
  -8  -2   4 1340.97   39.10
  -8  -2   4 1291.57   40.20
  -8   2  -4 1272.77   42.20
  -8   2  -4 1283.57   40.00
   8  -2  -4 1330.77   41.50
   8   2  -6  782.32   28.70
   8  -2   6  801.22   25.90
  -8  -2  -6  822.12   28.60
  -8   2   6  802.82   27.30
  -8   2   6  803.02   27.70
   8   2  -6  812.72   30.10
  -8  -2  -6  861.41   28.60
  -8  -2  -6  839.82   31.60
  -8   2  -6  813.42   27.90
  -8  -2   6  773.42   27.90
  -8  -2   6  794.72   26.70
  -8  -2   6  781.52   27.60
  -8   2  -6  806.62   30.60
  -8   2  -6  855.01   28.00
   8  -2  -6  811.22   29.20
   8  -2  -6  845.22   31.80
   8   2  -8   51.19    8.50
  -8  -2  -8   41.70    7.30
  -8  -2  -8   65.29   10.00
   8   2  -8   42.30    7.80
  -8  -2  -8   43.20    7.30
  -8   2  -8   64.79    9.20
  -8  -2   8   42.50    7.20
  -8  -2   8   54.69    7.70
  -8  -2   8   49.80    6.70
   8  -2  -8   44.50    7.90
  -8   2  -8   56.19    7.50
  -8   2  -8   48.50    7.20
  -8  -2 -10   14.40    6.70
  -8   2 -10   13.60    6.10
  -8   2 -10   19.30    6.80
   9  -2   1  554.84   19.80
  -9  -2  -1  563.24   18.80
   9   2  -1  576.54   20.40
  -9   2   1  545.95   18.10
  -9  -2  -1  549.45   18.80
  -9   2   1  572.64   18.20
   9   2  -1  562.74   19.70
   9  -2  -1  573.04   19.70
  -9  -2   1  547.05   18.80
  -9   2  -1  517.55   17.90
  -9   2  -1  581.74   18.20
   9   2   1  561.04   19.70
  -9  -2   1  553.34   18.70
   9  -2  -1  548.05   19.20
  -9   2   3   86.49    5.80
  -9  -2  -3  103.49    6.50
   9   2  -3   96.59    7.20
  -9   2   3  107.29    5.80
   9   2  -3   92.69    6.80
  -9  -2  -3   87.99    6.30
  -9   2  -3   88.29    5.80
  -9  -2   3   93.89    4.60
   9  -2  -3   83.29    6.70
  -9  -2   3   90.69    6.20
   9  -2  -3   99.79    6.80
  -9   2  -3   79.99    5.60
  -9  -2   3  100.09    6.30
  -9  -2  -5   13.20    4.20
   9   2  -5    5.50    3.90
   9   2  -5   11.50    4.20
  -9  -2  -5    2.50    3.60
  -9   2   5    5.90    3.20
  -9   2   5    7.70    3.40
  -9  -2  -5    6.20    4.70
  -9  -2   5    4.60    2.80
  -9   2  -5    3.40    3.40
  -9   2  -5    3.60    3.40
  -9  -2   5    4.70    3.50
  -9  -2   5    8.10    3.70
  -9   2  -5    6.20    4.60
   9  -2  -5   13.10    4.40
   9   2  -7   58.09    7.90
  -9  -2  -7   75.09   10.00
  -9  -2  -7   57.99    7.80
  -9  -2  -7   71.29    8.50
   9   2  -7   74.49    9.10
  -9   2   7   62.99    7.40
  -9  -2   7   68.69    7.70
  -9   2  -7   64.09    7.30
  -9  -2   7   63.79    6.60
  -9  -2   7   72.09    8.10
  -9   2  -7   89.19    8.30
  -9   2  -7   73.69    9.70
   9  -2  -7   60.09    8.50
   9   2  -9  135.59   13.90
  -9  -2  -9  184.38   12.80
  -9  -2  -9  164.68   13.70
  -9  -2   9  180.58   11.90
  -9   2  -9  201.48   12.40
  -9   2  -9  161.58   12.40
   9  -2  -9  155.88   14.20
  10  -2   0 1003.10   32.70
  10  -2   0 1005.20   32.10
  10   2   0  984.10   33.30
 -10  -2   0 1011.60   31.50
  10   2   0  983.40   32.50
 -10   2   0 1002.40   30.80
 -10   2   0 1051.99   30.90
 -10  -2   0  989.70   31.60
 -10  -2  -2  249.78   10.80
 -10  -2  -2  263.07   11.00
  10   2  -2  259.77   11.70
  10  -2   2  248.48   11.80
 -10   2   2  257.37   10.10
 -10   2   2  251.87   10.30
  10   2  -2  268.77   12.50
 -10   2  -2  259.87   10.20
  10  -2  -2  237.68   11.50
  10   2   2  251.07   11.90
 -10   2  -2  232.08   10.00
 -10  -2   2  245.98   10.90
 -10  -2   2  249.08   10.70
  10  -2  -2  269.47   12.60
 -10  -2  -4  329.17   14.10
  10   2  -4  321.47   14.50
 -10   2   4  346.77   13.40
  10   2  -4  319.07   15.10
 -10  -2  -4  323.27   13.90
 -10   2   4  323.67   13.00
  10  -2  -4  330.67   15.10
 -10   2  -4  317.97   12.90
 -10   2  -4  320.67   13.20
 -10  -2   4  347.17   14.10
 -10  -2   4  316.27   13.60
 -10  -2  -6 1119.59   37.00
 -10   2   6 1060.79   35.50
 -10  -2  -6 1064.39   36.40
 -10   2   6 1038.10   35.70
 -10  -2  -6 1120.39   40.10
  10   2  -6 1079.39   38.60
  10   2  -6 1075.49   37.30
 -10   2  -6 1087.29   39.00
 -10   2  -6 1090.89   36.00
 -10  -2   6 1069.19   36.50
 -10   2  -6 1066.39   35.70
  10  -2  -6 1093.69   37.70
 -10  -2   6 1048.30   35.90
 -10  -2  -8   39.10    7.60
 -10  -2  -8   42.50    7.70
  10   2  -8   32.60    8.00
 -10   2  -8   24.80    6.30
 -10   2  -8   61.39    7.90
 -10  -2   8   37.90    7.50
  10  -2  -8   29.10    7.60
 -10  -2   8   45.70    7.60
  11   2  -1  255.37   12.20
  11  -2   1  290.47   13.00
  11   2  -1  273.87   13.10
 -11  -2  -1  252.87   11.20
 -11   2   1  260.07   10.60
 -11  -2  -1  257.37   11.60
 -11   2   1  273.97   10.70
 -11  -2   1  265.77   11.40
  11  -2  -1  252.17   12.30
 -11   2  -1  277.77   10.70
 -11  -2   1  259.97   11.30
  11   2   1  256.07   12.30
 -11   2  -1  248.88   10.50
  11   2  -3  165.28   10.20
 -11  -2  -3  176.28    9.40
 -11   2   3  170.88    8.40
  11   2  -3  160.18    9.70
 -11   2   3  144.89    8.40
 -11  -2  -3  168.68    9.20
 -11   2  -3  162.58    8.10
 -11   2  -3  170.58    8.30
 -11  -2   3  168.48    9.00
 -11  -2   3  154.08    9.00
  11  -2  -3  161.88   10.00
 -11   2   5   22.20    4.60
  11   2  -5   17.90    5.80
 -11   2   5   26.20    5.40
 -11  -2  -5   16.60    5.10
  11   2  -5   34.00    6.20
 -11  -2  -5   30.10    6.80
 -11  -2  -5   29.10    5.80
 -11  -2   5   29.10    5.70
 -11  -2   5   34.10    5.80
 -11   2  -5   32.70    6.80
  11  -2  -5   28.50    6.00
 -11   2  -5   20.40    4.40
 -11   2  -5   34.20    5.00
 -11   2   7  145.49   11.20
 -11  -2  -7  161.28   11.60
 -11  -2  -7  137.29   11.30
 -11   2   7  150.28   10.30
  11   2  -7  141.69   13.00
 -11   2  -7  137.59   10.40
 -11   2  -7  142.19   10.10
  11  -2  -7  136.59   12.50
 -11  -2   7  152.78   11.30
 -11  -2   7  120.69   11.00
  12  -2   0   38.90    5.80
  12   2   0   55.09    6.80
 -12  -2   0   53.79    5.60
  12   2   0   54.69    6.60
 -12  -2   0   49.60    5.40
 -12   2   0   47.70    4.80
 -12   2   0   46.40    4.60
  12  -2   2   12.70    4.60
 -12  -2  -2   12.20    3.80
 -12   2   2    7.00    3.00
 -12  -2  -2    4.30    3.40
  12   2  -2    0.50    3.80
 -12   2   2    6.80    3.00
  12   2  -2    4.80    4.30
 -12   2  -2   10.00    3.10
  12  -2  -2   12.50    4.80
 -12  -2   2   11.50    3.80
 -12  -2   2    9.20    3.60
  12   2   2   12.40    4.80
 -12   2  -2    7.40    2.90
  12   2  -4  868.61   30.40
 -12   2   4  826.62   28.50
 -12  -2  -4  844.12   29.30
 -12   2   4  857.91   28.40
 -12  -2  -4  833.52   29.40
 -12   2  -4  824.52   28.10
 -12  -2   4  836.02   29.20
  12  -2  -4  827.92   30.50
 -12   2  -4  827.82   28.10
 -12  -2   4  870.71   29.10
  12   2  -6  298.87   16.40
 -12   2   6  291.27   14.20
 -12  -2  -6  320.27   15.50
 -12  -2  -6  274.87   15.60
 -12   2   6  279.07   13.90
 -12  -2   6  284.97   14.70
 -12  -2   6  290.17   15.00
 -12   2  -6  300.47   17.70
 -12   2  -6  279.77   14.10
  12  -2  -6  305.77   16.50
 -12   2  -6  274.17   14.20
  12   2  -8  168.48   14.80
 -12  -2  -8  180.28   14.10
 -12  -2  -8  163.28   13.70
 -12  -2   8  176.38   13.20
 -12   2  -8  163.08   12.20
  12  -2  -8  162.68   14.60
 -12  -2   8  173.18   12.70
  13   2  -1  276.37   14.00
 -13   2   1  267.97   11.80
 -13  -2  -1  291.47   12.70
 -13  -2  -1  274.07   12.90
  13  -2   1  291.37   14.60
 -13   2   1  278.97   11.70
 -13   2  -1  309.47   12.00
 -13  -2   1  268.47   13.00
  13   2   1  277.27   14.10
  13  -2  -1  276.27   14.00
 -13  -2   1  274.37   12.60
 -13   2  -1  283.77   11.80
 -13  -2  -3   18.50    4.70
 -13   2   3   15.10    4.30
 -13  -2  -3   18.70    4.90
 -13   2   3   18.10    4.30
  13   2  -3   20.90    5.40
 -13   2  -3   12.20    3.80
 -13  -2   3   14.10    4.60
  13  -2  -3   13.10    5.00
 -13  -2   3   15.30    4.60
 -13   2  -3   21.60    4.40
 -13  -2  -5   28.30    8.50
  13   2  -5   27.90    6.40
 -13  -2  -5   29.60    6.90
 -13   2   5   25.70    5.60
 -13  -2  -5   29.50    6.70
 -13   2   5   35.30    6.10
  13  -2  -5   34.30    7.40
 -13  -2   5   19.30    5.70
 -13   2  -5   26.80    6.60
 -13  -2   5   21.00    5.70
 -13   2  -5   31.90    5.70
  13   2  -7   14.60    6.80
 -13  -2  -7   11.10    6.50
 -13   2   7   15.40    6.20
 -13  -2  -7   27.00    7.10
 -13   2   7   23.10    5.90
  13  -2  -7   14.50    7.80
 -13  -2   7   11.30    6.10
 -13  -2   7   16.10    6.50
  14   2   0   46.40    7.30
 -14  -2   0   45.30    5.90
  14  -2   0   44.50    7.00
 -14   2   0   58.69    5.80
 -14  -2   0   56.69    6.60
 -14  -2  -2    3.20    3.80
 -14   2   2    3.10    3.80
 -14   2   2    0.10    3.40
 -14  -2  -2    6.90    4.20
  14   2  -2   -1.50    4.20
  14  -2   2   -2.90    4.60
 -14   2  -2    0.50    3.30
 -14  -2   2    3.60    4.00
  14   2   2   -1.00    4.60
  14  -2  -2    4.10    4.60
 -14  -2   2   -2.30    4.20
  14   2  -4  385.76   18.90
 -14   2   4  432.16   17.70
 -14  -2  -4  398.86   18.00
 -14  -2  -4  433.86   18.70
 -14   2   4  427.16   17.20
 -14  -2   4  437.56   18.40
  14  -2  -4  417.36   20.10
 -14   2  -4  427.06   17.20
 -14  -2   4  402.46   18.20
 -14   2   6  544.45   22.70
 -14  -2  -6  594.74   24.60
 -14  -2  -6  603.34   24.60
  14   2  -6  559.44   25.10
  14  -2  -6  604.64   26.40
 -14  -2   6  584.44   23.80
 -14  -2   6  576.24   24.00
 -15  -2  -1  221.28   11.70
  15  -2   1  232.58   14.30
 -15  -2  -1  201.18   11.50
  15   2  -1  234.28   14.10
  15   2   1  226.98   14.20
 -15  -2   1  217.58   11.70
 -15  -2   1  214.28   11.60
 -15  -2  -3    3.20    4.80
  15   2  -3    5.90    5.50
 -15  -2  -3    5.80    4.60
 -15  -2   3    0.60    4.40
  15  -2  -3    0.80    5.70
 -15  -2   3    8.40    5.00
 -15  -2  -5   44.80    7.60
  15   2  -5   47.40    8.70
 -15  -2  -5   50.69    8.40
  15  -2  -5   49.10    8.60
 -15  -2   5   49.50    7.60
 -15  -2   5   42.70    7.70
  16   2   0   13.60    6.00
 -16  -2   0   17.90    5.10
 -16  -2   0   15.80    5.20
  16  -2   0   16.60    6.30
 -16  -2  -2    1.80    4.70
  16   2  -2   -2.60    5.60
 -16  -2  -2   -9.60    4.40
  16  -2  -2    3.90    5.70
 -16  -2   2    0.00    4.10
 -16  -2   2   -0.30    4.20
 -16  -2  -4  382.26   18.40
  16   2  -4  356.86   19.30
 -16  -2  -4  383.56   18.20
 -16  -2   4  390.06   18.30
  16  -2  -4  415.66   20.90
 -16  -2   4  396.06   18.30
  17  -2   1  111.89   11.70
 -17  -2  -1   86.29    8.70
 -17  -2  -1  109.49   11.20
  17   2  -1   69.89   10.00
  17   2   1   88.49   10.40
  17  -2  -1   87.39   10.00
 -17  -2   1  114.99    9.60
 -17  -2   1  102.09    9.40
 -17  -2  -3   77.99    8.70
  17   2  -3   71.09   10.30
  17  -2  -3   62.69    9.70
 -17  -2   3   85.59    8.80
   0  -3  -1   26.70    2.00
   0  -3   1   21.50    1.30
   0  -3  -1   22.30    1.90
   0   3  -1   20.00    1.70
   0  -3   1   19.80    1.60
   0  -3   1   22.80    1.70
   0  -3  -1   22.90    1.70
   0  -3   1   18.70    1.30
   0  -3  -1   24.70    1.50
   0   3  -3   92.99    5.10
   0  -3   3   95.19    4.50
   0  -3  -3   94.49    5.40
   0  -3   3   93.69    4.30
   0  -3   3   93.39    4.40
   0   3  -5  122.59    7.50
   0  -3  -5  111.39    7.50
   0  -3  -7   95.59    8.60
   0  -3   7   96.19    7.20
   0   3  -7  105.29    8.70
   0   3  -9   56.59    8.70
   0  -3  -9   41.30    7.70
   0  -3  -9   41.00    6.80
   0  -3   9   42.40    6.50
   0  -3 -11   91.19   10.50
   0  -3 -11   81.79   10.00
   0  -3  11   96.99   10.80
  -1  -3   0    0.30    0.70
  -1   3   0    0.30    0.40
   1  -3   0    0.10    0.30
   1  -3   0    0.50    0.70
   1   3   0    0.70    0.50
   1  -3   0    0.50    0.50
  -1  -3   0    0.90    1.00
  -1  -3   0    0.10    0.70
   1   3   0    0.20    0.90
  -1  -3   0    0.90    0.80
  -1  -3  -2 1429.96   45.70
   1   3  -2 1565.14   45.50
  -1  -3  -2 1624.44   45.10
  -1  -3  -2 1563.94   45.20
   1  -3   2 1658.33   44.80
  -1   3   2 1560.64   45.60
  -1  -3   2 1590.84   44.80
   1  -3  -2 1434.96   45.30
  -1  -3   2 1628.14   44.90
  -1   3  -2 1509.05   45.20
  -1  -3   2 1617.84   44.80
   1   3  -4  438.66   16.00
   1  -3   4  455.15   14.90
  -1  -3  -4  434.36   16.50
  -1  -3   4  456.65   14.80
  -1  -3   4  458.45   15.00
  -1   3  -4  421.76   15.90
   1  -3  -4  469.95   16.40
  -1  -3  -6  114.29    8.50
   1   3  -6  123.39    8.50
   1  -3  -6  123.79    8.50
  -1   3  -6  120.69    8.50
   1  -3   8  439.36   18.60
  -1  -3  -8  479.25   19.50
  -1  -3  -8  481.45   19.10
   1   3  -8  507.75   21.80
  -1  -3  -8  480.35   21.60
  -1   3  -8  481.25   21.80
  -1  -3   8  512.65   19.30
   1  -3  -8  468.85   21.10
  -1  -3 -10    5.30    5.40
   1  -3  10   -0.80    5.10
  -1  -3 -10   10.20    5.60
  -1  -3  10    7.30    5.40
   1  -3 -10   -0.40    5.20
   1  -3 -10    9.20    5.50
  -2   3   1  103.19    4.00
  -2  -3  -1  108.99    4.20
   2   3  -1  104.19    4.60
  -2  -3  -1  102.29    4.00
   2  -3   1   99.99    3.80
  -2   3   1  109.79    3.60
   2   3  -1  110.59    4.00
  -2  -3  -1  105.89    4.30
  -2   3  -1  105.29    4.00
  -2  -3   1  109.39    4.20
  -2  -3   1  105.19    3.90
   2  -3  -1   99.39    4.00
  -2  -3   1  110.69    4.10
   2  -3  -1   98.79    3.80
   2   3  -3  908.71   29.50
  -2  -3  -3  939.01   30.00
   2  -3   3  959.40   28.40
  -2  -3  -3  984.90   29.00
  -2  -3  -3  966.90   29.20
  -2  -3   3  982.10   28.70
   2  -3  -3  953.60   29.40
  -2  -3   3  985.10   28.60
  -2  -3   3  972.50   28.60
  -2   3  -3  926.41   29.40
  -2  -3  -5    6.00    2.60
   2   3  -5    2.00    2.80
   2  -3   5   -1.00    2.00
  -2  -3  -5    3.70    2.50
  -2  -3  -5    2.90    3.00
  -2  -3   5    0.50    2.10
  -2   3  -5   -0.70    2.80
   2  -3  -5    3.50    2.80
  -2  -3   5    0.80    2.30
  -2  -3  -7  106.29    7.60
   2   3  -7  116.59    9.00
  -2  -3  -7   90.99    7.90
   2  -3   7   98.19    7.70
  -2  -3  -7  103.59    9.10
   2  -3  -7  111.49    9.00
  -2   3  -7  124.89    9.40
  -2  -3   7   92.49    7.50
  -2  -3  -9   54.09    7.60
  -2  -3  -9   56.39    7.80
  -2  -3  -9   72.89    9.70
   2   3  -9   53.99    9.40
   2  -3   9   53.59    7.10
  -2   3  -9   57.59    8.90
   2  -3  -9   62.69    9.00
  -2  -3   9   58.19    7.50
  -2  -3 -11    5.90    5.90
  -2  -3 -11   12.50    6.50
   2  -3  11    7.00    5.90
  -2   3 -11    9.60    6.10
   2  -3 -11    1.00    5.80
   2  -3 -11   -2.40    5.50
  -2  -3  11   21.30    7.20
  -2   3 -11   14.30    6.20
  -3  -3   0    1.10    0.90
  -3  -3   0    0.40    0.70
   3   3   0    0.60    1.40
  -3  -3   0   -0.40    0.90
  -3   3   0    1.10    0.50
  -3   3   0   -0.30    0.50
   3  -3   0    1.30    0.80
   3  -3   0   -1.60    0.90
   3   3   0    0.10    1.00
  -3   3   0    0.10    0.60
  -3  -3  -2 1872.61   54.59
  -3   3   2 1904.11   54.09
   3   3  -2 1840.92   55.19
   3   3  -2 1967.60   54.49
  -3  -3  -2 1757.32   54.59
   3  -3   2 1958.30   53.89
  -3   3   2 1926.21   54.69
  -3   3   2 1893.61   53.99
  -3   3  -2 1931.31   54.09
   3  -3  -2 1899.81   54.59
  -3  -3   2 1846.02   53.99
  -3   3  -2 1932.81   54.09
   3  -3  -2 1899.01   54.69
  -3  -3   2 1921.51   54.29
  -3  -3   2 1918.91   54.49
  -3   3  -2 1820.82   54.79
  -3  -3  -4  881.21   27.70
   3  -3   4  881.81   26.90
   3   3  -4  868.51   28.50
  -3  -3  -4  882.71   29.20
  -3  -3  -4  884.01   27.90
  -3  -3   4  894.51   27.10
   3  -3  -4  865.31   28.30
  -3   3  -4  875.01   28.50
  -3  -3   4  908.51   27.20
  -3  -3   4  890.11   27.40
   3   3  -6   95.99    7.80
  -3  -3  -6   98.09    7.00
   3  -3   6   90.19    6.10
  -3  -3  -6  104.09    8.40
  -3  -3  -6   93.09    6.70
  -3   3  -6   93.89    7.70
  -3  -3   6   93.39    6.10
   3  -3  -6  100.99    8.10
  -3  -3   6   94.19    6.40
  -3  -3  -8  410.36   19.50
   3  -3   8  386.86   16.50
  -3  -3  -8  400.06   17.20
  -3  -3  -8  377.06   16.70
   3   3  -8  409.96   19.30
  -3   3  -8  364.36   16.40
   3  -3  -8  380.66   18.50
  -3  -3   8  363.06   16.60
  -3   3  -8  405.96   19.20
   3  -3  10   52.49    7.80
  -3  -3 -10   57.29    8.40
  -3  -3 -10   60.49    8.40
  -3   3 -10   46.00    7.60
  -3  -3  10   36.80    7.50
   4   3  -1  611.14   18.30
   4   3  -1  565.64   18.90
  -4  -3  -1  574.54   18.10
  -4   3   1  590.24   17.40
  -4   3   1  584.54   17.90
  -4   3   1  581.04   17.40
   4  -3   1  610.74   17.30
  -4  -3  -1  608.74   18.30
   4  -3   1  599.14   18.30
   4   3   1  594.44   18.30
   4   3   1  593.64   19.30
  -4  -3   1  597.54   17.40
  -4  -3   1  563.94   18.00
   4  -3  -1  566.74   17.80
  -4   3  -1  609.54   17.30
  -4   3  -1  601.04   17.40
   4  -3  -1  595.24   18.30
  -4   3  -1  614.74   18.00
  -4  -3   1  571.64   18.20
  -4   3   3   10.20    2.00
   4   3  -3   10.30    2.70
  -4  -3  -3    8.10    2.40
  -4  -3  -3    4.30    2.10
   4   3  -3   12.50    2.30
  -4   3   3    7.70    1.80
   4  -3   3    9.70    1.70
  -4   3  -3   11.30    2.00
  -4   3  -3   10.30    2.50
  -4  -3   3   12.10    2.10
   4  -3  -3    7.60    2.30
  -4   3  -3    8.40    1.90
   4  -3  -3   11.70    2.30
  -4  -3   3    6.00    2.00
  -4  -3   3    9.10    2.10
  -4  -3  -5   11.10    2.80
   4  -3   5   10.20    2.40
  -4  -3  -5   11.00    3.20
   4   3  -5   10.20    3.50
  -4  -3  -5    9.20    3.70
  -4  -3   5    7.00    2.30
  -4   3  -5    4.80    2.50
  -4   3  -5   12.20    3.00
   4  -3  -5   11.50    3.20
  -4  -3   5   10.00    2.70
  -4   3  -5    8.70    3.30
  -4  -3   5   14.60    2.70
   4  -3   7  230.78   11.10
  -4  -3  -7  249.97   13.90
  -4  -3  -7  235.88   11.60
  -4  -3  -7  238.88   12.10
   4   3  -7  236.48   13.30
  -4   3  -7  227.78   13.20
  -4   3  -7  227.78   11.30
  -4  -3   7  222.18   11.30
  -4  -3   7  231.68   11.30
  -4   3  -7  226.48   11.40
   4  -3  -7  233.88   13.00
  -4  -3  -9    9.00    5.40
  -4  -3  -9    1.20    5.10
   4  -3   9    9.20    4.80
   4   3  -9    0.20    4.70
  -4  -3  -9    1.10    4.90
  -4  -3   9    5.30    5.20
  -4   3  -9   -0.90    5.20
  -4   3  -9    1.60    4.70
  -4   3  -9    6.50    5.30
  -5  -3   0    0.60    0.70
  -5   3   0    1.60    0.80
   5   3   0    0.30    1.70
   5  -3   0    0.40    1.00
   5  -3   0    2.60    0.90
  -5  -3   0    2.60    1.50
   5   3   0    0.60    1.40
  -5   3   0   -0.20    1.10
   5  -3   0    0.70    1.40
  -5   3   0    1.20    0.90
  -5  -3   0    1.90    1.50
   5   3  -2  692.63   23.20
  -5  -3  -2  729.73   22.40
  -5   3   2  740.93   22.50
   5   3  -2  727.83   22.40
  -5   3   2  698.33   21.50
   5  -3   2  716.83   21.00
  -5  -3  -2  698.83   22.50
  -5   3   2  735.13   21.60
  -5  -3   2  730.43   22.20
  -5   3  -2  719.83   21.50
  -5  -3   2  686.13   21.30
   5  -3  -2  684.83   22.10
  -5  -3   2  729.13   22.30
   5  -3  -2  727.13   22.50
  -5   3  -2  728.73   21.50
   5   3  -4  297.97   11.70
  -5  -3  -4  293.07   11.60
  -5   3   4  300.47   11.10
  -5   3   4  291.27   10.80
  -5  -3  -4  311.37   13.40
   5   3  -4  286.47   12.50
  -5  -3  -4  323.07   12.10
   5  -3   4  293.97   10.40
  -5   3  -4  310.57   11.50
  -5   3  -4  287.67   12.40
  -5  -3   4  285.47   11.10
  -5  -3   4  298.67   10.80
   5  -3  -4  294.37   11.90
  -5   3  -4  278.87   11.10
   5  -3  -4  307.07   12.10
  -5  -3   4  286.37   11.30
   5   3  -6  217.48   11.80
  -5  -3  -6  205.08   10.60
   5  -3   6  205.78    9.40
  -5  -3  -6  194.68   12.00
   5   3  -6  204.08   10.70
  -5  -3  -6  201.58    9.90
  -5   3  -6  216.38   10.20
  -5  -3   6  193.28   10.00
  -5   3  -6  214.38   11.80
  -5  -3   6  205.08    9.90
  -5   3  -6  216.98   10.20
   5  -3  -6  197.28   11.00
  -5  -3   6  190.08    9.70
   5  -3  -6  207.88   11.40
   5  -3   8  274.27   13.50
  -5  -3  -8  326.57   17.30
   5   3  -8  296.97   15.60
   5   3  -8  277.07   16.00
  -5  -3  -8  282.17   14.50
  -5  -3  -8  288.77   14.20
  -5   3  -8  280.57   16.00
   5  -3  -8  292.47   16.00
  -5   3  -8  269.57   13.70
   5  -3  -8  299.37   16.00
  -5   3  -8  280.17   14.00
  -5  -3   8  273.47   13.90
   5  -3  10   25.10    5.90
  -5  -3 -10    7.90    6.10
  -5  -3 -10    5.80    5.70
   5   3 -10   13.40    6.70
   5  -3 -10   23.90    7.30
  -5  -3  10   11.90    6.20
  -5   3 -10   12.00    5.60
  -5   3 -10   14.60    5.80
   6   3  -1   74.49    4.50
  -6   3   1   70.49    3.50
  -6  -3  -1   80.39    4.40
  -6   3   1   73.09    4.20
   6   3  -1   67.49    5.00
  -6   3   1   72.49    3.50
  -6  -3  -1   75.69    4.40
   6  -3   1   80.39    3.00
   6  -3   1   81.29    4.90
   6   3   1   80.99    5.50
  -6  -3   1   75.99    3.20
  -6   3  -1   72.69    3.40
   6   3   1   74.39    4.60
   6  -3  -1   66.89    4.00
  -6   3  -1   73.09    3.50
  -6  -3   1   77.19    4.40
   6  -3  -1   77.89    4.70
  -6  -3   1   78.49    4.10
  -6   3  -1   87.19    4.40
   6  -3   3  208.68    7.40
  -6  -3  -3  222.28    9.30
   6   3  -3  206.78    9.10
  -6  -3  -3  210.58    9.00
  -6   3   3  206.98    8.30
   6   3  -3  199.08    9.70
  -6   3   3  209.68    8.10
   6  -3  -3  206.68    9.30
  -6   3  -3  207.88    9.40
   6  -3  -3  219.78    9.20
  -6  -3   3  211.58    8.90
  -6  -3   3  216.98    8.80
  -6   3  -3  219.68    8.40
  -6   3  -3  208.98    8.20
  -6  -3   3  220.78    8.00
  -6   3   5    3.70    2.50
   6  -3   5    3.80    2.10
  -6  -3  -5    5.30    3.80
  -6   3   5    3.60    2.60
   6   3  -5   -0.50    2.70
  -6  -3  -5    1.60    3.00
   6   3  -5    5.90    3.40
  -6  -3  -5    8.10    3.30
  -6  -3   5   -2.20    2.50
   6  -3  -5    3.60    2.80
   6  -3  -5    1.50    3.10
  -6   3  -5    2.50    3.10
  -6   3  -5   -2.60    2.50
  -6   3  -5    2.30    2.50
  -6  -3   5   -0.50    2.70
  -6  -3   5    0.70    2.40
  -6  -3  -7  132.89   11.10
   6   3  -7  128.19   10.20
  -6  -3  -7  135.99    9.40
   6   3  -7  126.49    9.90
  -6  -3  -7  120.59    8.90
   6  -3   7  124.79    8.10
   6  -3  -7  120.19    9.70
  -6   3  -7  128.99    9.10
  -6  -3   7  108.99    8.40
  -6   3  -7  123.79    8.70
   6  -3  -7  144.79   10.10
  -6  -3   7  128.89    8.30
  -6  -3   7  122.99    9.00
  -6   3  -7  115.89   10.60
  -6  -3  -9   26.80    6.70
   6  -3   9   18.50    5.20
   6   3  -9   17.30    6.80
  -6  -3  -9   29.70    6.60
   6   3  -9   19.30    6.60
  -6   3  -9   19.90    5.80
   6  -3  -9   21.90    7.30
  -6   3  -9   19.80    5.80
  -6  -3   9   21.80    6.10
  -7  -3   0    1.80    1.90
  -7   3   0    0.10    1.20
   7   3   0   -0.50    1.90
  -7   3   0    0.40    1.60
  -7  -3   0   -0.30    1.30
   7   3   0    2.90    2.30
   7  -3   0   -0.40    1.40
   7  -3   0   -1.70    1.70
  -7  -3   0   -0.10    0.70
  -7   3   0    0.40    1.20
   7  -3   2 1222.98   34.90
  -7  -3  -2 1226.68   37.00
   7  -3   2 1251.27   37.70
  -7   3   2 1227.48   36.00
   7   3  -2 1223.68   38.20
  -7  -3  -2 1236.58   37.20
   7   3  -2 1204.28   37.20
  -7   3   2 1192.48   36.10
  -7   3  -2 1275.37   37.50
   7  -3  -2 1199.68   36.90
   7   3   2 1207.58   37.50
  -7   3  -2 1218.08   36.00
  -7  -3   2 1247.58   37.10
  -7  -3   2 1232.78   36.80
   7  -3  -2 1160.48   37.30
  -7  -3   2 1231.78   35.40
  -7   3  -2 1190.18   35.90
   7   3  -4  618.84   22.50
   7  -3   4  609.44   19.20
   7   3  -4  616.54   21.40
  -7   3   4  602.64   20.20
  -7  -3  -4  648.34   21.50
  -7  -3  -4  638.14   21.50
  -7   3   4  622.64   20.50
  -7   3  -4  620.14   20.50
   7  -3  -4  614.54   21.60
  -7   3  -4  593.84   22.30
  -7  -3   4  613.64   21.10
  -7   3  -4  624.94   20.50
  -7  -3   4  632.04   20.90
  -7  -3   4  628.74   20.00
   7  -3  -4  612.14   21.70
  -7  -3  -6   44.50    6.00
  -7   3   6   50.99    5.50
   7   3  -6   44.40    6.70
   7  -3   6   39.20    4.20
  -7  -3  -6   47.60    7.40
  -7  -3  -6   48.10    6.10
   7   3  -6   36.30    5.60
  -7   3  -6   40.50    5.10
  -7   3  -6   48.90    5.80
   7  -3  -6   51.19    6.90
   7  -3  -6   47.90    6.30
  -7   3  -6   39.20    6.50
  -7  -3   6   45.40    5.50
  -7  -3   6   48.70    5.20
  -7  -3   6   39.30    5.40
   7   3  -8  336.57   18.60
   7  -3   8  362.36   15.30
  -7  -3  -8  396.76   20.20
  -7  -3  -8  361.46   17.20
  -7  -3  -8  364.06   17.00
   7   3  -8  352.16   17.70
  -7  -3   8  371.16   17.00
  -7  -3   8  365.36   16.40
  -7   3  -8  346.67   16.40
  -7  -3   8  331.97   16.90
  -7   3  -8  368.76   16.90
   7  -3  -8  367.16   18.20
  -7   3  -8  366.16   19.10
  -7  -3 -10   12.40    6.70
  -7  -3 -10   18.50    6.90
   7   3 -10   20.50    7.80
  -7  -3  10   27.50    6.80
  -7   3 -10   29.50    7.30
  -7   3 -10   35.50    7.30
   7  -3 -10   33.70    8.70
  -8  -3  -1   52.59    4.60
   8  -3   1   51.99    4.90
   8   3  -1   61.89    4.90
   8   3  -1   46.30    5.20
  -8   3   1   47.00    3.50
  -8  -3  -1   47.70    4.40
  -8   3   1   49.20    3.40
  -8  -3   1   56.19    4.80
  -8  -3   1   54.59    2.50
  -8   3  -1   56.59    5.60
   8  -3  -1   54.29    5.00
  -8   3  -1   55.29    3.60
   8  -3  -1   55.09    4.30
   8   3   1   61.39    5.30
   8   3   1   48.20    5.30
  -8  -3   1   53.29    4.50
  -8   3  -1   46.10    3.30
  -8  -3  -3  237.98   10.60
   8  -3   3  241.98    8.10
   8   3  -3  256.47   11.80
   8   3  -3  228.48   10.50
  -8   3   3  246.58    9.60
  -8   3   3  243.88    9.70
  -8  -3  -3  255.47   10.60
  -8   3  -3  242.78    9.40
  -8  -3   3  252.77    8.90
  -8   3  -3  249.58    9.50
   8  -3  -3  228.18   10.70
   8  -3  -3  238.38   10.50
  -8  -3   3  245.38   10.40
  -8  -3   3  253.47   10.30
  -8   3   5    5.80    3.00
  -8   3   5   12.10    3.30
  -8  -3  -5   21.80    4.50
  -8  -3  -5    6.50    4.50
   8  -3   5    4.40    2.00
   8   3  -5    9.20    4.10
   8   3  -5    8.60    3.70
  -8  -3  -5    9.20    3.90
  -8  -3   5   12.80    3.80
  -8   3  -5    8.10    3.40
  -8   3  -5    6.40    4.30
   8  -3  -5    8.60    4.00
   8  -3  -5    8.90    3.80
  -8   3  -5    7.80    3.10
  -8  -3   5   10.20    3.70
  -8  -3   5    8.80    3.00
   8   3  -7   46.30    7.30
  -8  -3  -7   46.10    6.80
  -8  -3  -7   44.50    6.90
  -8  -3  -7   57.59    8.90
   8   3  -7   53.59    8.00
  -8  -3   7   49.90    6.30
  -8   3  -7   59.99    8.50
  -8   3  -7   52.89    6.50
   8  -3  -7   46.80    7.30
  -8   3  -7   47.20    6.40
  -8  -3   7   47.70    6.80
  -8  -3   7   41.30    6.30
  -8  -3  -9   49.10    8.20
   8   3  -9   42.70    8.50
  -8  -3  -9   54.49    8.40
   8  -3  -9   39.50    8.70
  -8   3  -9   41.90    7.30
  -8   3  -9   55.39    7.60
  -8  -3   9   33.00    6.60
  -9  -3   0   -0.30    1.70
   9   3   0    1.60    2.50
   9  -3   0   -1.00    2.40
  -9   3   0    1.60    1.70
  -9   3   0   -0.10    1.50
   9   3   0    2.00    2.70
  -9  -3   0   -0.10    2.20
   9   3  -2  546.05   20.50
   9  -3   2  562.74   20.00
  -9  -3  -2  540.95   19.20
  -9   3   2  560.64   18.20
  -9   3   2  550.14   18.00
   9   3  -2  542.75   19.50
  -9  -3  -2  558.24   19.20
  -9   3  -2  558.34   17.90
  -9  -3   2  557.04   19.20
  -9  -3   2  545.45   19.00
  -9   3  -2  551.94   17.90
   9  -3  -2  545.95   19.80
   9   3   2  566.84   20.00
   9  -3  -2  562.34   19.20
  -9  -3  -4  158.58    9.00
  -9   3   4  162.78    8.10
   9   3  -4  158.78   10.00
  -9  -3  -4  162.48    9.20
  -9   3   4  159.08    8.10
   9   3  -4  149.69    9.10
  -9   3  -4  178.88   10.50
  -9  -3   4  164.08    7.20
  -9   3  -4  167.78    8.00
  -9   3  -4  161.98    7.80
   9  -3  -4  139.69    9.10
  -9  -3   4  154.18    8.80
  -9  -3   4  162.38    8.30
   9   3  -6   70.39    8.40
  -9  -3  -6   75.99    7.80
  -9  -3  -6   62.39    7.60
  -9   3   6   61.19    6.50
  -9  -3  -6   71.99    9.20
   9   3  -6   62.79    7.30
  -9   3   6   69.39    6.60
  -9   3  -6   71.19    8.80
  -9  -3   6   81.49    6.60
  -9  -3   6   63.89    7.00
  -9   3  -6   72.79    6.80
   9  -3  -6   51.89    7.30
  -9   3  -6   74.89    7.00
  -9  -3   6   70.79    7.40
  -9  -3  -8  306.27   16.20
   9   3  -8  285.27   16.80
   9   3  -8  321.07   18.30
  -9  -3  -8  312.77   16.10
  -9  -3   8  270.17   14.20
  -9  -3   8  300.27   16.20
  -9   3  -8  288.47   14.80
  -9  -3   8  303.97   15.80
   9  -3  -8  302.37   17.80
  -9   3  -8  334.77   15.80
 -10   3   1    0.40    2.00
  10   3  -1   -3.90    3.10
 -10  -3  -1    1.80    2.50
  10   3  -1    2.30    2.90
  10  -3   1    5.10    3.20
 -10  -3  -1   -1.60    2.50
 -10   3   1   -1.40    1.80
 -10   3  -1   -0.10    1.70
  10   3   1   -0.70    2.80
 -10  -3   1    4.60    2.80
  10  -3  -1    5.00    3.10
 -10  -3   1    3.70    2.70
 -10   3  -1    1.80    1.90
  10   3  -3   92.79    7.80
 -10  -3  -3   97.19    7.00
  10   3  -3   98.99    7.80
 -10   3   3   97.89    6.20
 -10  -3  -3   89.69    6.90
 -10   3   3  104.19    6.30
  10  -3  -3   95.29    8.00
 -10  -3   3   84.39    6.70
 -10   3  -3   99.59    5.80
 -10   3  -3   91.49    5.60
 -10  -3   3   97.49    6.70
 -10  -3  -5   32.10    5.80
 -10  -3  -5   40.10    7.20
 -10   3   5   32.40    4.70
 -10   3   5   34.60    5.00
  10   3  -5   42.20    6.50
 -10  -3  -5   34.00    5.90
  10   3  -5   32.30    6.30
 -10   3  -5   45.90    7.20
 -10   3  -5   39.40    5.30
 -10   3  -5   35.60    4.80
  10  -3  -5   37.80    6.40
 -10  -3   5   35.70    5.70
 -10  -3   5   34.70    5.50
 -10  -3  -7   53.99    7.90
  10   3  -7   61.29    9.00
 -10  -3  -7   55.39    7.80
  10   3  -7   51.79    8.20
 -10  -3  -7   64.39    9.80
 -10   3   7   55.19    7.50
 -10  -3   7   45.10    7.70
 -10   3  -7   59.49    7.40
 -10   3  -7   71.09    9.70
 -10   3  -7   55.19    7.00
 -10  -3   7   62.89    8.10
  10  -3  -7   58.49    8.50
  10   3  -9   24.60    8.00
 -10  -3  -9   20.00    7.00
 -10  -3  -9   11.20    6.70
  10  -3  -9   28.00    8.40
 -10  -3   9   29.00    8.40
 -10   3  -9   39.80    7.50
 -11  -3   0   -1.80    2.70
 -11   3   0    0.60    2.20
  11  -3   0   -1.40    3.10
  11   3   0   -0.40    3.20
  11   3   0   -0.20    3.50
 -11  -3   0   -0.30    2.70
 -11   3   0   -0.30    2.00
  11   3  -2  530.25   20.10
 -11   3   2  543.05   18.30
 -11  -3  -2  537.55   19.50
  11   3  -2  528.55   21.00
 -11  -3  -2  540.25   19.40
  11  -3   2  563.04   20.90
 -11   3   2  529.45   18.20
 -11  -3   2  546.25   19.30
 -11   3  -2  516.65   17.80
  11   3   2  534.75   20.40
 -11  -3   2  535.65   19.40
 -11   3  -2  520.75   18.00
  11  -3  -2  484.85   20.10
  11   3  -4  251.77   13.40
 -11  -3  -4  277.97   13.00
  11   3  -4  264.47   14.10
 -11   3   4  249.28   11.70
 -11   3   4  286.47   12.00
 -11  -3  -4  282.57   13.10
  11  -3  -4  268.87   13.60
 -11  -3   4  275.37   12.60
 -11   3  -4  255.57   14.00
 -11  -3   4  259.47   12.70
 -11   3  -4  263.27   11.30
 -11   3  -4  253.37   11.40
 -11  -3  -6   43.10    8.20
  11   3  -6   54.59    7.70
 -11  -3  -6   48.70    7.20
 -11   3   6   41.40    5.90
 -11  -3  -6   51.39    7.50
 -11   3   6   45.80    6.50
 -11   3  -6   42.20    6.20
 -11  -3   6   43.90    6.90
 -11   3  -6   51.19    8.30
  11  -3  -6   51.59    8.60
 -11   3  -6   56.69    6.60
 -11  -3   6   46.60    7.00
 -11  -3  -8  182.18   13.20
  11   3  -8  187.58   14.80
 -11  -3  -8  195.38   14.40
 -11   3  -8  213.68   12.90
  11  -3  -8  195.38   15.40
 -11  -3   8  182.48   13.50
  12  -3   1  113.19    9.10
 -12  -3  -1  117.09    7.80
 -12   3   1  117.39    6.70
 -12   3   1  128.59    6.90
 -12  -3  -1  126.79    8.00
  12   3  -1  120.99    8.70
  12   3  -1  122.79    9.10
 -12   3  -1  116.69    6.60
  12   3   1  114.89    8.60
 -12  -3   1  133.39    8.10
 -12  -3   1  128.19    8.10
 -12   3  -1  123.29    6.70
  12  -3  -1   94.79    8.60
 -12   3   3   59.79    5.80
 -12  -3  -3   67.59    6.90
 -12   3   3   55.99    5.40
 -12  -3  -3   52.39    6.40
  12   3  -3   43.90    6.40
  12   3  -3   59.09    7.50
 -12  -3   3   57.19    6.50
 -12  -3   3   59.39    6.30
 -12   3  -3   60.69    5.60
  12  -3  -3   48.90    7.10
 -12   3  -3   51.59    5.90
 -12  -3  -5   25.80    6.50
 -12   3   5   26.80    5.40
  12   3  -5   22.90    6.30
 -12  -3  -5   27.80    6.00
 -12   3   5   26.70    4.90
  12  -3  -5   23.60    6.10
 -12   3  -5   30.50    6.60
 -12  -3   5   28.20    5.80
 -12  -3   5   18.30    5.60
 -12   3  -5   24.80    5.10
 -12   3   7   83.49    9.00
  12   3  -7   86.89   10.90
 -12  -3  -7  100.49   10.70
 -12  -3  -7  104.49   10.60
 -12   3  -7   94.99   12.90
 -12  -3   7   82.39    9.60
  12  -3  -7   83.79   10.70
 -12  -3   7   76.29    9.20
  13   3   0    0.30    4.40
 -13  -3   0   -1.90    3.80
 -13   3   0    1.00    2.70
  13  -3   0    4.10    4.20
 -13  -3   0    2.60    3.60
  13  -3   2  339.67   16.20
 -13   3   2  317.77   13.10
 -13  -3  -2  336.87   14.60
  13   3  -2  314.37   15.20
 -13  -3  -2  330.07   14.60
 -13   3  -2  303.17   12.70
 -13  -3   2  329.67   14.30
  13   3   2  327.97   16.20
  13  -3  -2  336.37   16.10
 -13  -3   2  312.57   14.30
  13   3  -4  195.48   12.90
 -13  -3  -4  185.48   12.00
 -13   3   4  192.78   10.50
 -13  -3  -4  219.18   12.60
 -13   3   4  190.78   10.50
 -13   3  -4  222.18   13.60
 -13   3  -4  188.18   11.20
  13  -3  -4  196.28   12.60
 -13  -3   4  206.08   11.60
 -13  -3   4  190.58   11.60
 -13  -3  -6   62.39    8.60
  13   3  -6   55.49    9.20
 -13   3   6   57.69    7.00
 -13   3   6   45.20    7.30
 -13  -3  -6   53.19    8.10
 -13  -3   6   51.39    8.00
  13  -3  -6   51.29    8.70
 -13  -3   6   61.29    8.20
 -14  -3  -1   18.50    5.00
  14   3  -1   18.50    5.90
  14  -3   1   24.50    6.20
 -14  -3  -1   25.20    5.60
  14   3   1   31.50    6.30
 -14  -3   1   24.00    5.60
  14  -3  -1   16.80    5.40
 -14  -3   1   23.40    5.10
  14   3  -3   11.70    5.60
 -14  -3  -3    4.60    4.80
 -14  -3  -3    9.70    4.70
 -14  -3   3   17.30    5.20
 -14  -3   3   14.50    5.10
  14  -3  -3    5.50    5.40
 -14  -3  -5   -1.50    4.90
 -14  -3  -5   -7.60    4.60
  14   3  -5    1.70    5.90
 -14  -3   5    9.60    5.50
  14  -3  -5    4.30    6.10
 -14  -3   5    2.10    5.00
 -15  -3   0    9.30    4.70
 -15  -3   0    0.30    4.50
  15  -3   0   -0.20    5.10
  15   3   0    1.90    5.30
 -15  -3  -2  197.58   11.50
  15   3  -2  190.28   12.60
 -15  -3  -2  178.58   11.20
 -15  -3   2  193.38   12.10
  15  -3  -2  185.28   13.20
 -15  -3   2  192.88   11.50
  15   3  -4   78.29   10.00
 -15  -3  -4  100.79    9.40
 -15  -3  -4   94.79   10.10
 -15  -3   4   93.79    9.40
  15  -3  -4   89.59   10.40
 -15  -3   4   99.09    9.90
  16  -3   1    9.40    6.00
 -16  -3  -1   17.10    5.50
 -16  -3  -1   10.50    5.40
  16   3  -1    9.40    5.80
  16  -3  -1   15.00    6.20
  16   3   1   23.00    6.80
 -16  -3   1   15.10    5.70
 -16  -3   1   17.20    5.40
 -16  -3  -3   61.69    7.90
  16   3  -3   43.50    8.30
 -16  -3  -3   70.09    8.30
 -16  -3   3   75.89    9.00
  16  -3  -3   49.99    8.70
 -16  -3   3   57.69    7.70
  17  -3   0   -7.80    5.30
  17   3   0    3.10    5.70
 -17  -3   0   -2.70    4.30
 -17  -3   0   -7.20    3.80
 -17  -3  -2  222.18   13.40
  17   3  -2  187.58   14.60
 -17  -3  -2  226.48   13.50
 -17  -3   2  235.38   13.10
  17  -3  -2  212.88   15.20
 -17  -3   2  199.48   12.50
   0  -4   0  467.45   14.00
   0  -4   0  513.55   14.20
   0   4   0  449.76   14.40
   0  -4   0  439.06   14.50
   0  -4   0  479.75   14.30
   0  -4   2 1026.90   29.30
   0  -4  -2  942.01   30.30
   0  -4   2 1069.89   29.40
   0  -4   2  989.80   29.50
   0   4  -2 1012.60   30.00
   0  -4  -2 1034.60   29.80
   0  -4  -2 1003.20   29.60
   0  -4   4 1159.48   34.20
   0  -4   4 1156.58   34.30
   0  -4  -4 1095.59   35.70
   0   4  -4 1124.99   35.30
   0  -4   4 1164.68   34.20
   0  -4   6  525.75   19.00
   0   4  -6  559.44   21.10
   0  -4  -6  556.24   21.30
   0  -4   8    6.00    4.30
   0  -4  -8   17.50    5.50
   0  -4  -8   10.00    4.50
   0   4  -8   20.90    6.40
   0  -4  10 2121.19   65.09
   0  -4 -10 2044.70   65.29
   0  -4 -10 1957.60   64.29
   1  -4   1  105.29    3.60
   1  -4   1  102.09    4.10
  -1  -4  -1  103.29    4.30
   1  -4   1  105.79    3.60
   1   4  -1  101.99    3.70
  -1  -4  -1  104.89    4.00
  -1  -4  -1  109.59    4.20
   1  -4   1  104.29    3.90
   1   4  -1   96.29    4.40
   1  -4  -1  110.69    3.90
  -1  -4   1  102.29    4.10
  -1  -4   1  104.39    3.90
  -1  -4   1  104.59    4.00
   1  -4  -1  101.59    4.30
   1  -4  -1   99.19    4.10
   1  -4  -1  112.99    3.80
  -1   4  -1   95.99    3.80
   1   4  -3  109.39    5.60
   1  -4   3  117.99    5.00
  -1  -4  -3  107.19    6.00
  -1  -4  -3  114.79    5.30
  -1  -4  -3  119.89    5.40
  -1  -4   3  112.09    5.10
  -1   4  -3  112.59    5.70
  -1  -4   3  106.89    4.90
   1  -4  -3  120.69    5.90
  -1  -4   3  116.79    4.90
  -1  -4  -5 1271.57   39.80
   1  -4   5 1324.97   39.30
   1   4  -5 1275.17   40.80
  -1  -4  -5 1315.27   41.40
  -1  -4   5 1266.17   39.20
  -1   4  -5 1271.07   40.80
   1  -4  -5 1324.07   41.20
  -1  -4   5 1304.87   39.40
  -1  -4   5 1298.97   39.20
   1   4  -7   49.30    6.80
  -1  -4  -7   48.80    6.00
  -1  -4  -7   53.69    7.30
  -1  -4  -7   69.19    6.50
   1  -4   7   43.40    5.40
  -1   4  -7   50.39    7.20
   1  -4  -7   53.49    7.10
  -1  -4   7   48.40    5.50
  -1  -4  -9   31.10    6.30
  -1  -4  -9   40.20    6.80
  -1  -4  -9   25.90    6.60
   1   4  -9   33.30    7.60
   1  -4   9   40.10    6.80
  -1  -4   9   36.60    6.70
   1  -4  -9   42.90    7.70
  -1   4  -9   36.70    8.30
   1  -4  -9   29.60    6.10
  -1  -4 -11   14.30    6.60
  -1  -4 -11   10.70    6.20
   1  -4  11    6.20    5.60
  -1   4 -11    8.00    5.90
  -1  -4  11   11.90    6.10
   1  -4 -11   13.50    6.50
   1  -4 -11    6.60    6.60
  -1   4 -11    4.10    5.60
  -2  -4   0 9291.87  259.37
   2   4   0 8321.67  261.67
  -2  -4   0 9342.77  259.67
   2  -4   0 9064.79  258.77
   2  -4   0 9999.00  257.97
   2   4   0 9350.86  258.57
  -2  -4   0 8460.35  255.27
  -2  -4  -2   36.60    2.60
  -2   4   2   31.70    2.60
   2   4  -2   24.30    2.70
  -2  -4  -2   30.40    2.70
   2  -4   2   24.90    2.10
   2  -4  -2   27.30    2.50
  -2  -4   2   30.00    2.50
  -2  -4   2   27.40    2.40
  -2  -4   2   29.80    2.20
  -2   4  -2   30.90    2.60
  -2  -4  -4  748.93   23.60
  -2  -4  -4  765.02   23.80
   2  -4   4  715.33   22.80
   2   4  -4  732.63   24.30
  -2  -4  -4  673.23   24.60
  -2  -4   4  758.32   23.00
   2  -4  -4  746.73   24.30
  -2  -4   4  757.52   23.00
  -2   4  -4  710.03   24.00
  -2  -4   4  741.23   23.10
   2   4  -6 2058.69   63.89
  -2  -4  -6 2084.39   62.09
   2  -4   6 2096.29   61.59
  -2  -4  -6 2028.30   62.29
  -2  -4  -6 2110.39   64.39
  -2   4  -6 2175.78   64.09
  -2  -4   6 2060.19   61.89
  -2  -4   6 2010.70   61.59
   2  -4  -6 2046.90   63.69
  -2  -4   6 2043.20   61.59
  -2  -4  -8  892.31   33.10
  -2  -4  -8  822.42   30.40
   2  -4   8  880.31   29.90
   2   4  -8  911.81   33.50
  -2  -4  -8  839.22   30.20
  -2   4  -8  938.01   33.40
   2  -4  -8  889.51   33.00
  -2  -4   8  790.82   29.70
  -2  -4 -10   23.90    6.40
   2  -4  10   46.50    7.40
  -2  -4 -10   25.30    7.20
  -2   4 -10   27.70    6.40
  -2   4 -10   29.00    7.20
  -2  -4  10   20.70    6.50
   2  -4 -10   35.50    7.20
  -3  -4  -1  614.94   17.90
  -3   4   1  560.44   17.40
  -3  -4  -1  588.84   17.50
   3  -4   1  611.84   17.80
  -3   4   1  588.44   17.00
  -3   4   1  600.44   17.10
   3   4  -1  599.44   18.70
   3   4  -1  602.84   17.70
  -3  -4  -1  601.84   18.10
   3  -4   1  568.74   17.40
   3   4   1  558.14   18.80
  -3   4  -1  564.84   16.90
   3  -4  -1  546.35   17.70
  -3   4  -1  557.34   17.30
   3   4   1  565.74   17.70
  -3   4  -1  584.94   16.80
  -3  -4   1  565.64   17.40
  -3  -4   1  605.24   17.80
  -3  -4   1  614.94   18.00
   3   4  -3  899.51   26.80
   3   4  -3  838.72   27.60
  -3  -4  -3  897.51   27.00
   3  -4   3  864.91   26.20
  -3  -4  -3  900.31   27.20
  -3  -4   3  882.71   26.40
   3  -4  -3  851.61   27.00
  -3  -4   3  920.01   26.90
  -3  -4   3  890.91   26.60
  -3   4  -3  851.41   27.30
  -3  -4  -5  409.06   14.90
   3  -4   5  407.36   14.20
  -3  -4  -5  400.06   15.20
  -3  -4  -5  392.36   16.50
   3   4  -5  395.36   16.00
  -3   4  -5  399.76   15.90
  -3  -4   5  387.36   14.50
  -3  -4   5  409.06   14.40
  -3  -4   5  391.96   14.30
   3  -4  -5  376.66   15.50
  -3  -4  -7  780.92   28.80
   3   4  -7  749.33   28.10
   3  -4   7  746.63   25.40
  -3  -4  -7  709.63   25.80
  -3  -4  -7  738.73   26.40
  -3  -4   7  684.53   25.30
  -3   4  -7  757.12   28.10
   3  -4  -7  786.82   28.10
   3   4  -9    5.40    5.50
   3  -4   9   15.60    4.90
  -3  -4  -9    9.10    5.20
  -3  -4  -9    5.60    5.20
  -3  -4  -9    8.30    5.60
  -3  -4   9    0.60    4.90
  -3   4  -9    1.40    5.60
  -3   4  -9   13.60    5.20
  -3   4  -9    8.80    4.90
   4  -4   0 1580.44   48.50
  -4   4   0 1774.72   47.50
  -4  -4   0 1670.23   48.00
   4  -4   0 1602.14   47.90
   4   4   0 1588.74   49.60
   4   4   0 1627.94   48.60
  -4   4   0 1789.32   47.40
  -4  -4   0 1740.63   48.90
  -4   4   0 1759.62   47.90
  -4  -4   0 1674.73   48.70
   4   4  -2 5920.81  164.28
  -4   4   2 5843.22  163.58
  -4  -4  -2 5566.04  164.38
  -4   4   2 5824.12  163.48
  -4  -4  -2 5569.54  164.48
   4   4  -2 5535.55  165.18
  -4   4   2 5911.51  164.38
   4  -4   2 6321.97  166.28
  -4   4  -2 5565.44  166.78
  -4   4  -2 5553.34  164.88
  -4  -4   2 5902.81  164.18
  -4  -4   2 6203.38  163.78
   4  -4  -2 5946.31  164.08
  -4  -4   2 5830.52  164.38
  -4   4  -2 5576.54  163.38
   4  -4  -2 6266.47  164.58
   4   4  -4 2736.13   81.89
  -4  -4  -4 2800.12   80.89
   4  -4   4 2843.32   79.89
  -4  -4  -4 2751.22   81.09
   4   4  -4 2844.82   80.89
  -4   4   4 2695.93   80.09
  -4  -4  -4 2830.02   82.79
   4  -4  -4 2864.91   81.39
  -4  -4   4 2864.91   80.19
  -4  -4   4 2855.61   80.49
  -4   4  -4 2690.63   80.19
  -4  -4   4 2809.82   80.69
   4  -4  -4 2770.72   81.29
  -4   4  -4 2747.72   80.39
  -4   4  -4 2702.73   81.69
  -4  -4  -6  574.54   20.70
  -4  -4  -6  549.54   20.80
   4  -4   6  566.44   19.80
  -4  -4  -6  607.34   23.20
   4   4  -6  589.44   22.40
  -4   4  -6  575.74   22.30
  -4   4  -6  586.24   20.30
  -4   4  -6  572.64   20.40
  -4  -4   6  532.45   19.80
  -4  -4   6  572.74   20.50
   4  -4  -6  580.24   21.90
  -4  -4   6  578.24   20.20
   4   4  -8    8.20    5.30
  -4  -4  -8   11.90    4.90
   4  -4   8   10.10    4.40
  -4  -4  -8    7.50    5.10
  -4  -4  -8   11.50    4.90
  -4   4  -8   15.40    5.00
  -4  -4   8   13.10    4.70
  -4   4  -8   16.70    4.60
  -4   4  -8    9.00    5.10
   4  -4  -8   10.60    5.10
  -4  -4 -10 1403.76   47.50
   4   4 -10 1398.16   48.70
  -4  -4 -10 1398.56   46.80
   4  -4  10 1391.16   46.30
   4  -4 -10 1392.66   48.90
  -4   4 -10 1376.86   46.60
  -4  -4  10 1419.26   47.00
  -4   4 -10 1341.77   46.50
  -5  -4  -1  175.48    7.00
   5   4  -1  167.78    7.00
   5  -4   1  179.88    7.10
  -5  -4  -1  169.88    7.10
   5  -4   1  181.68    6.00
  -5   4   1  171.48    6.60
   5   4  -1  165.78    7.90
  -5   4   1  160.58    5.90
  -5   4   1  172.48    6.00
   5   4   1  176.88    8.20
   5  -4  -1  174.88    7.10
  -5   4  -1  184.98    6.00
  -5  -4   1  179.68    7.10
  -5   4  -1  181.68    6.60
   5  -4  -1  161.88    6.30
  -5  -4   1  183.08    6.20
  -5   4  -1  181.48    5.90
  -5  -4   1  173.58    7.10
   5   4   1  172.68    7.00
   5   4  -3  717.23   24.40
  -5   4   3  736.23   22.50
  -5   4   3  717.33   22.60
  -5  -4  -3  729.63   23.70
   5   4  -3  745.63   23.40
   5  -4   3  750.92   22.20
  -5  -4  -3  740.33   23.50
  -5  -4   3  748.43   22.60
  -5   4  -3  736.13   22.60
  -5   4  -3  746.63   22.60
  -5  -4   3  782.72   23.30
   5  -4  -3  753.52   23.70
  -5  -4   3  751.42   23.40
   5  -4  -3  694.13   23.20
  -5   4  -3  706.83   23.80
   5   4  -5  259.37   12.30
   5   4  -5  248.98   11.20
  -5  -4  -5  284.47   13.20
  -5  -4  -5  255.07   11.20
  -5  -4  -5  251.17   11.40
   5  -4   5  242.78    9.90
  -5   4  -5  265.77   10.70
  -5   4  -5  239.98   12.10
  -5  -4   5  236.58   10.40
  -5   4  -5  270.57   10.80
  -5  -4   5  244.48   10.60
   5  -4  -5  270.27   12.10
  -5  -4   5  260.47   11.00
   5  -4  -5  253.37   11.60
  -5  -4  -7  143.49   11.10
   5  -4   7  147.29    8.50
   5   4  -7  128.99   10.20
  -5  -4  -7  128.79    9.20
  -5  -4  -7  124.09    8.20
   5   4  -7  142.49   10.00
  -5  -4   7  134.39    9.00
  -5   4  -7  144.09    8.90
   5  -4  -7  135.49   10.20
   5  -4  -7  120.89    9.60
  -5  -4   7  137.49    8.80
  -5  -4   7  154.48    8.80
  -5   4  -7  123.99   10.10
  -5   4  -7  120.79    8.40
  -5  -4  -9   16.90    6.10
  -5  -4  -9   11.80    5.80
   5   4  -9   13.00    6.40
  -5  -4  -9    7.30    6.20
   5   4  -9   21.50    6.80
   5  -4   9   11.50    4.90
  -5   4  -9   19.00    5.50
  -5   4  -9   14.50    5.20
  -5  -4   9   13.40    5.60
   5  -4  -9   11.70    5.90
   6   4   0 6492.25  198.38
  -6  -4   0 6734.43  197.28
  -6   4   0 7565.84  199.18
  -6  -4   0 6562.94  197.08
   6   4   0 6931.01  197.38
  -6   4   0 7332.37  198.38
  -6   4   0 7318.57  197.68
  -6  -4   0 6820.02  195.68
   6  -4   0 7301.07  197.48
   6  -4   2  320.37   12.00
  -6   4   2  318.87   10.70
   6   4  -2  320.27   12.90
   6  -4   2  320.07   10.30
  -6  -4  -2  327.87   11.80
  -6  -4  -2  322.57   12.10
  -6   4   2  343.37   11.90
  -6   4   2  328.27   10.90
   6   4  -2  327.07   11.90
  -6   4  -2  320.47   10.70
   6  -4  -2  344.37   12.20
  -6  -4   2  325.47   10.70
   6  -4  -2  329.47   11.50
  -6  -4   2  311.37   11.60
  -6   4  -2  323.77   11.70
  -6   4  -2  338.17   10.60
  -6  -4   2  325.17   11.90
  -6   4   4  632.64   20.30
  -6   4   4  598.44   19.90
   6   4  -4  617.64   22.20
  -6  -4  -4  648.34   21.40
  -6  -4  -4  611.94   20.90
   6   4  -4  611.14   20.90
   6  -4   4  616.64   19.30
  -6   4  -4  635.24   20.10
  -6  -4   4  625.24   19.90
  -6  -4   4  588.94   20.40
   6  -4  -4  594.24   21.20
  -6  -4   4  611.74   20.80
  -6   4  -4  625.54   20.20
   6  -4  -4  599.64   20.90
  -6   4  -4  621.34   21.80
  -6  -4  -6 1136.39   38.80
   6   4  -6 1089.09   36.10
   6   4  -6 1125.59   37.80
  -6  -4  -6 1111.29   36.00
   6  -4   6 1102.69   34.30
  -6  -4  -6 1100.29   36.30
   6  -4  -6 1097.49   36.80
  -6   4  -6 1112.59   35.50
  -6  -4   6 1030.30   35.10
  -6   4  -6 1113.79   35.20
  -6  -4   6 1113.19   35.80
   6  -4  -6 1099.39   36.90
  -6  -4   6 1103.39   35.00
  -6   4  -6 1074.09   37.60
  -6  -4  -8  808.12   31.70
  -6  -4  -8  731.03   27.90
   6   4  -8  761.42   30.70
  -6  -4  -8  786.42   28.70
   6  -4   8  721.43   26.60
   6   4  -8  747.33   28.80
   6  -4  -8  780.12   29.70
  -6  -4   8  728.23   27.90
  -6   4  -8  777.72   27.80
  -6   4  -8  787.32   30.60
  -6  -4   8  745.83   27.40
  -6   4  -8  803.12   27.90
  -6  -4 -10  109.49   11.60
   6  -4  10  109.49   10.20
  -6  -4 -10  122.09   11.30
   6   4 -10  110.89   11.90
   6  -4 -10  117.99   12.60
  -6  -4  10  112.79   10.70
  -6   4 -10   85.29    9.70
  -6   4 -10  123.89   11.10
  -7  -4  -1   55.49    4.40
  -7  -4  -1   58.79    4.40
  -7   4   1   57.09    3.40
  -7   4   1   60.39    3.40
   7   4  -1   60.69    5.30
   7  -4   1   54.79    4.80
   7  -4   1   66.29    2.80
   7   4  -1   56.69    4.70
  -7   4   1   62.39    4.10
  -7   4  -1   62.89    3.20
   7  -4  -1   56.69    3.70
  -7  -4   1   60.49    4.00
  -7   4  -1   61.59    4.00
   7   4   1   61.59    5.60
   7  -4  -1   59.29    4.60
  -7  -4   1   62.89    4.50
   7   4   1   53.19    4.50
  -7   4  -1   62.19    3.30
  -7  -4   1   61.19    3.00
   7   4  -3   21.70    3.50
   7  -4   3   24.90    2.20
  -7   4   3   24.00    2.90
   7   4  -3   24.80    4.10
  -7  -4  -3   32.80    4.10
  -7  -4  -3   24.90    3.80
  -7   4   3   26.80    3.10
   7  -4  -3   27.00    3.50
   7  -4  -3   19.50    3.50
  -7  -4   3   17.10    3.30
  -7   4  -3   26.40    2.90
  -7  -4   3   15.40    3.00
  -7   4  -3   20.30    2.70
  -7   4  -3   18.30    3.50
  -7  -4   3   26.90    2.80
  -7  -4  -5 1224.28   39.50
   7   4  -5 1229.68   41.00
   7  -4   5 1270.77   37.40
   7   4  -5 1200.88   39.40
  -7  -4  -5 1301.27   42.40
  -7  -4  -5 1251.27   39.90
  -7   4   5 1226.98   38.60
  -7   4   5 1205.58   38.20
  -7  -4   5 1240.98   39.30
   7  -4  -5 1261.17   40.00
   7  -4  -5 1279.47   40.40
  -7   4  -5 1206.98   38.40
  -7  -4   5 1223.48   38.90
  -7   4  -5 1242.08   38.40
  -7  -4   5 1270.07   38.20
  -7   4  -5 1271.67   41.10
   7  -4   7  156.48    8.80
  -7  -4  -7  168.58   12.60
   7   4  -7  170.18   10.90
  -7  -4  -7  160.68   10.60
  -7  -4  -7  154.08   10.60
   7   4  -7  179.88   12.90
  -7   4  -7  147.39    9.50
   7  -4  -7  156.78   11.30
  -7   4  -7  178.08   12.00
  -7  -4   7  164.28   10.30
  -7  -4   7  159.58   10.40
  -7  -4   7  150.68    9.50
  -7   4  -7  160.98   10.10
   7  -4   9  119.79    9.50
   7   4  -9  115.89   11.70
  -7  -4  -9  152.28   12.20
  -7  -4  -9  107.19   11.10
  -7  -4   9  137.39   11.00
  -7   4  -9  112.89   10.20
  -7   4  -9  137.29   11.30
   7  -4  -9  121.39   12.20
  -8   4   0  656.03   20.00
   8   4   0  651.83   21.80
  -8  -4   0  640.44   21.40
  -8  -4   0  638.14   21.60
  -8  -4   0  651.93   19.10
  -8   4   0  680.23   20.10
   8  -4   0  652.83   21.90
   8   4   0  665.63   23.10
   8   4  -2 2022.90   59.59
  -8  -4  -2 1883.61   57.79
  -8   4   2 1976.90   56.59
   8  -4   2 1896.21   58.29
   8   4  -2 1969.60   58.29
  -8  -4  -2 1935.51   58.09
   8  -4   2 1924.21   55.39
  -8   4   2 1955.90   56.59
   8   4   2 1898.31   58.29
  -8   4  -2 1897.91   56.29
  -8  -4   2 1993.60   55.89
   8  -4  -2 2017.70   58.49
  -8   4  -2 1925.41   56.39
  -8  -4   2 1955.70   57.99
  -8  -4   2 1918.01   57.69
   8  -4  -2 2085.79   57.69
   8  -4   4  815.62   25.30
   8   4  -4  823.92   27.80
  -8  -4  -4  842.22   27.90
  -8   4   4  823.02   26.80
   8   4  -4  845.82   29.50
  -8   4   4  827.02   26.50
  -8  -4  -4  837.82   28.10
  -8   4  -4  852.01   26.60
  -8  -4   4  856.71   26.10
  -8   4  -4  845.12   26.60
  -8  -4   4  877.01   27.90
  -8  -4   4  814.82   27.40
  -8   4  -4  795.12   28.60
   8  -4  -4  880.51   28.50
   8   4  -6   79.59    8.00
  -8   4   6   91.79    7.40
  -8  -4  -6   85.59    8.20
   8  -4   6   99.69    6.20
   8   4  -6  106.19    9.30
  -8  -4  -6  110.09   10.90
  -8  -4  -6   91.99    8.40
  -8   4  -6   91.99    7.40
  -8   4  -6  113.19    7.80
  -8  -4   6   92.39    8.00
  -8   4  -6   90.99    9.40
   8  -4  -6   95.69    9.10
  -8  -4   6  100.79    7.40
  -8  -4   6  101.89    7.30
  -8  -4  -8  103.29   10.00
  -8  -4  -8   90.89   11.20
   8   4  -8   92.59   10.10
   8   4  -8  104.59   11.60
  -8  -4  -8   95.69    9.80
  -8  -4   8  105.99    9.90
  -8  -4   8  112.49   10.50
  -8   4  -8   88.29    8.70
  -8   4  -8  102.49   11.30
  -8  -4   8   88.79    8.40
   8  -4  -8   82.59   10.00
  -8   4  -8   97.59    9.10
   9   4  -1   87.79    6.90
  -9   4   1   79.09    4.40
  -9   4   1   79.89    4.50
  -9  -4  -1   74.49    5.60
  -9  -4  -1   77.89    5.80
   9  -4   1   81.89    6.30
   9   4  -1   74.59    6.20
  -9  -4   1   77.99    5.70
   9   4   1   95.59    7.30
   9   4   1   76.69    6.30
  -9  -4   1   79.69    5.60
  -9   4  -1   79.89    4.40
   9  -4  -1   79.59    6.00
  -9   4  -1   82.69    4.40
  -9  -4  -3  219.88   10.20
  -9   4   3  204.08    8.80
   9   4  -3  214.08   10.30
   9   4  -3  213.78   11.30
  -9  -4  -3  220.88   10.40
  -9   4   3  209.58    8.90
  -9  -4   3  212.58    8.10
  -9   4  -3  220.08    8.60
  -9  -4   3  201.98    9.90
  -9   4  -3  198.48    8.50
  -9  -4   3  221.58   10.00
   9  -4  -3  218.18   10.80
  -9   4   5  368.46   14.80
  -9  -4  -5  413.76   16.60
  -9   4   5  374.26   14.80
   9   4  -5  381.26   17.60
   9   4  -5  383.66   16.10
  -9  -4  -5  430.16   19.10
  -9  -4  -5  374.06   16.00
   9  -4  -5  360.66   16.40
  -9  -4   5  334.97   15.40
  -9   4  -5  367.66   16.90
  -9  -4   5  376.66   15.60
  -9   4  -5  387.36   14.70
  -9   4  -5  373.36   14.70
  -9  -4   5  391.66   14.20
  -9  -4  -7   23.30    6.10
   9   4  -7   35.50    7.20
  -9  -4  -7   24.40    6.30
  -9  -4  -7   39.40    8.20
   9   4  -7   18.10    6.10
  -9   4  -7   23.40    5.40
  -9  -4   7   22.20    5.90
   9  -4  -7   36.90    7.60
  -9   4  -7   26.80    6.80
  -9   4  -7   26.20    5.30
  -9  -4   7   30.80    5.30
  -9  -4   7   28.80    6.10
  -9  -4  -9    4.80    7.00
   9   4  -9   12.60    6.60
  -9  -4  -9    6.70    6.20
  -9  -4   9    6.00    4.70
  -9   4  -9   19.70    6.20
  -9  -4   9   15.20    6.80
   9  -4  -9   10.20    6.90
 -10  -4   0 2642.44   77.99
  10   4   0 2654.73   78.79
 -10   4   0 2694.13   76.49
 -10  -4   0 2693.63   78.29
  10   4   0 2638.04   80.19
 -10   4   0 2587.94   76.29
  10  -4   0 2725.93   78.99
 -10   4   2  105.79    5.80
 -10   4   2  108.99    5.70
 -10  -4  -2  101.59    7.10
  10  -4   2  103.19    7.90
  10   4  -2   99.49    7.20
  10   4  -2  105.69    8.00
 -10  -4  -2  103.49    7.00
 -10  -4   2   89.09    6.80
 -10  -4   2  112.09    7.00
 -10   4  -2   96.89    5.30
  10   4   2  107.99    7.60
  10  -4  -2  121.49    8.10
 -10   4  -2  110.49    5.60
  10   4  -4  348.67   16.20
  10   4  -4  347.87   15.20
 -10   4   4  335.27   13.30
 -10  -4  -4  344.77   15.10
 -10   4   4  321.67   13.30
 -10  -4  -4  331.77   14.70
 -10   4  -4  340.17   15.60
 -10  -4   4  346.57   14.50
 -10   4  -4  330.77   13.00
 -10   4  -4  349.17   13.20
 -10  -4   4  354.46   14.80
  10  -4  -4  356.16   15.80
 -10   4   6  699.33   24.50
  10   4  -6  680.43   26.50
  10   4  -6  716.23   28.10
 -10  -4  -6  693.73   26.00
 -10  -4  -6  680.63   26.30
  10  -4  -6  676.03   26.70
 -10   4  -6  702.23   24.50
 -10  -4   6  718.03   26.10
 -10  -4   6  706.33   25.70
 -10   4  -6  665.23   24.40
 -10   4  -6  663.53   27.50
 -10  -4  -8 1180.28   41.60
  10   4  -8 1083.69   41.50
 -10  -4  -8 1185.58   41.40
 -10  -4   8 1168.38   41.40
 -10  -4   8 1240.68   41.40
  10  -4  -8 1173.58   42.80
 -11   4   1   23.70    3.20
  11   4  -1   24.20    5.00
 -11  -4  -1   17.60    4.00
  11  -4   1   16.40    4.20
 -11   4   1   20.50    3.10
 -11  -4  -1   26.10    4.40
  11   4  -1   21.40    4.50
 -11  -4   1   17.80    4.10
  11   4   1   22.60    4.80
 -11   4  -1   21.00    3.10
 -11  -4   1   20.60    4.20
  11  -4  -1   17.80    4.50
 -11   4  -1   22.20    3.10
  11   4  -3  317.57   14.50
 -11  -4  -3  350.66   14.50
 -11  -4  -3  326.07   14.50
  11   4  -3  335.77   15.80
 -11   4   3  325.47   12.90
 -11   4   3  326.87   12.60
  11  -4  -3  343.37   15.10
 -11  -4   3  342.27   14.40
 -11  -4   3  313.97   13.90
 -11   4  -3  326.87   12.50
 -11  -4  -5  126.09    9.90
  11   4  -5  128.09   10.40
 -11   4   5  121.59    8.30
 -11   4   5  118.59    7.80
 -11  -4  -5  132.89    9.90
  11   4  -5  133.29   11.20
 -11   4  -5  118.99    7.60
 -11   4  -5  133.19   10.70
 -11  -4   5  124.79    9.40
  11  -4  -5  125.19   10.20
 -11  -4   5  112.99    9.40
 -11  -4  -7  391.56   18.50
  11   4  -7  378.66   18.70
 -11  -4  -7  364.36   18.50
 -11  -4   7  376.56   17.90
  11  -4  -7  368.46   19.30
 -11  -4   7  359.46   18.00
 -12  -4   0   27.90    4.80
  12   4   0   23.90    5.20
 -12   4   0   21.40    3.40
 -12  -4   0   32.80    5.10
  12   4   0   30.40    6.00
  12  -4   0   23.10    5.00
  12   4  -2 2500.85   75.19
 -12  -4  -2 2358.06   72.49
 -12  -4  -2 2398.66   72.69
  12  -4   2 2468.05   73.89
  12   4  -2 2392.46   73.39
 -12   4   2 2449.75   70.79
 -12   4  -2 2427.76   70.49
  12  -4  -2 2412.66   73.59
  12   4   2 2401.66   73.79
 -12  -4   2 2414.16   72.69
 -12  -4   2 2348.17   72.29
 -12  -4  -4  971.70   34.00
 -12   4   4  978.80   31.90
 -12   4   4  986.90   32.20
  12   4  -4  935.61   34.10
 -12  -4  -4  936.41   33.60
  12   4  -4 1028.60   36.00
 -12  -4   4  971.20   33.60
  12  -4  -4 1048.70   35.30
 -12  -4   4  990.60   33.60
 -12   4  -4 1011.20   35.20
 -12   4   6  108.79    9.90
 -12  -4  -6  101.49   10.60
 -12  -4  -6   96.39    9.90
 -12   4   6  119.29    8.50
  12   4  -6  102.59   10.50
  12  -4  -6   87.09    9.90
 -12  -4   6  112.49    9.90
 -12  -4   6   77.89    9.10
 -12  -4  -8  124.29   12.20
  12   4  -8  113.39   12.20
 -12  -4  -8   99.29   11.00
 -12  -4   8   89.59   11.40
  12  -4  -8  120.89   12.90
 -12  -4   8   95.49   10.90
  13   4  -1    2.10    4.10
 -13  -4  -1   16.80    5.00
 -13  -4  -1    6.70    4.00
  13  -4   1    5.70    4.30
  13   4  -1    4.50    4.10
  13   4   1    8.50    4.50
 -13  -4   1    8.50    4.20
  13  -4  -1    2.10    4.70
 -13  -4   1    5.80    4.10
 -13  -4  -3   89.69    8.60
 -13  -4  -3   91.99    8.70
  13   4  -3   93.99    9.20
 -13  -4   3   94.39    8.50
 -13  -4   3   91.39    8.40
  13  -4  -3   82.99    8.60
  13   4  -5  251.37   15.20
 -13  -4  -5  247.28   15.20
 -13  -4  -5  264.07   14.70
 -13   4  -5  270.47   15.90
 -13  -4   5  294.57   15.40
 -13  -4   5  288.37   14.50
  13  -4  -5  287.97   16.40
 -13  -4  -7  101.49   11.10
 -13  -4  -7   93.79   10.90
  13   4  -7  117.19   12.40
 -13  -4   7   92.79   10.10
  13  -4  -7  126.29   13.40
 -13  -4   7   77.89    9.90
  14  -4   0 1941.41   59.59
 -14  -4   0 1887.21   57.89
  14   4   0 1817.12   58.99
 -14  -4   0 1798.12   57.69
 -14  -4  -2  154.08   10.40
  14   4  -2  141.59   11.40
  14  -4   2  157.08   11.40
 -14  -4  -2  162.88   10.40
 -14  -4   2  164.38   11.00
  14  -4  -2  151.38   11.60
 -14  -4   2  161.38   10.20
 -14  -4  -4  238.68   14.30
  14   4  -4  229.38   14.00
 -14  -4  -4  236.18   14.20
 -14   4  -4  252.47   14.80
  14  -4  -4  243.78   14.50
 -14  -4   4  235.38   14.00
 -14  -4   4  242.88   13.40
 -14  -4  -6  223.68   15.20
  14   4  -6  255.47   16.00
 -14  -4  -6  214.08   14.30
  14  -4  -6  257.17   16.70
 -14  -4   6  209.58   14.60
 -15  -4  -1   40.30    6.20
  15  -4   1   35.20    7.30
 -15  -4  -1   42.00    6.60
  15   4  -1   19.40    6.00
 -15  -4   1   35.40    6.30
  15  -4  -1   34.40    7.10
 -15  -4   1   24.10    5.90
  15   4   1   23.50    6.30
 -15  -4  -3   48.10    7.40
 -15  -4  -3   45.30    7.70
  15   4  -3   40.70    7.70
  15  -4  -3   39.00    8.20
 -15  -4   3   38.60    7.10
 -15  -4   3   44.30    7.10
 -15  -4  -5  252.47   15.40
  15   4  -5  249.68   15.80
 -15  -4  -5  274.47   15.70
 -15  -4   5  294.77   16.30
 -15  -4   5  307.47   15.60
  15  -4  -5  289.97   16.90
 -16  -4   0  102.09    9.70
 -16  -4   0  104.49    9.80
  16   4   0  108.89   11.20
  16  -4   0  118.69   11.30
  16   4  -2  719.13   29.00
 -16  -4  -2  778.42   28.50
 -16  -4  -2  729.83   28.10
 -16  -4   2  747.13   27.90
 -16  -4   2  740.83   27.70
  16  -4  -2  737.73   29.70
  16   4  -4  255.07   16.50
 -16  -4  -4  274.07   15.40
 -16  -4  -4  265.37   15.10
  16  -4  -4  270.47   17.20
 -16  -4   4  272.07   15.00
 -17  -4  -1    3.30    5.40
  17   4  -1    5.40    6.20
  17  -4   1    7.40    6.20
 -17  -4  -1   -4.00    5.50
  17  -4  -1    0.80    5.90
 -17  -4   1    3.20    5.00
  17   4   1   -5.10    5.80
 -17  -4   1   -0.90    4.70
   0  -5  -1 1741.93   49.10
   0  -5   1 1653.23   48.30
   0   5  -1 1665.93   48.90
   0  -5  -1 1722.53   48.50
   0  -5   1 1677.83   48.90
   0  -5  -1 1757.72   48.70
   0  -5   1 1756.62   48.40
   0  -5  -3 1907.31   57.89
   0  -5   3 2017.70   56.49
   0   5  -3 1942.21   57.39
   0  -5  -3 1934.31   56.99
   0  -5   3 1987.60   56.69
   0  -5  -3 1925.31   56.79
   0  -5   3 2014.90   56.39
   0  -5  -5  338.97   14.40
   0   5  -5  350.16   14.10
   0  -5   5  343.67   12.80
   0  -5  -5  343.17   13.20
   0   5  -7 1645.44   52.89
   0  -5  -7 1620.44   50.89
   0  -5   7 1632.04   50.39
   0  -5  -7 1637.64   53.09
   0  -5  -9  296.37   17.40
   0  -5   9  307.27   15.40
   0  -5  -9  282.67   14.80
   0   5  -9  330.47   18.40
   0  -5  -9  319.17   15.60
  -1  -5   0    0.40    0.70
   1  -5   0    0.70    0.50
   1  -5   0    2.10    0.40
   1  -5   0    0.00    0.40
  -1  -5   0   -0.20    0.90
   1   5   0    0.80    1.20
  -1  -5   0   -0.40    0.90
  -1   5   0    1.40    0.70
   1  -5   0    0.10    0.90
   1  -5   0    0.70    0.40
  -1  -5  -2 1639.54   48.20
  -1  -5  -2 1600.44   48.90
  -1  -5  -2 1708.53   48.10
   1   5  -2 1605.24   48.50
   1  -5   2 1666.33   48.00
   1  -5   2 1734.83   47.60
   1  -5   2 1741.73   47.60
  -1   5  -2 1610.44   48.10
  -1  -5   2 1670.83   47.80
   1  -5  -2 1683.83   48.00
   1  -5  -2 1584.64   48.40
  -1  -5   2 1737.13   48.10
  -1  -5   2 1674.23   47.90
   1   5  -4  494.15   17.70
  -1  -5  -4  486.05   18.20
  -1  -5  -4  509.55   17.20
  -1  -5  -4  535.85   17.10
   1  -5   4  498.05   16.50
  -1   5  -4  517.75   17.80
   1  -5  -4  473.25   17.80
  -1  -5   4  533.85   16.60
  -1  -5   4  488.05   16.60
  -1  -5   4  509.65   16.70
   1   5  -6   30.10    5.00
  -1  -5  -6   37.50    5.60
   1  -5   6   28.40    4.20
  -1  -5  -6   32.20    4.50
  -1  -5  -6   36.40    4.80
  -1   5  -6   35.50    5.50
  -1  -5   6   32.80    4.60
   1  -5  -6   45.40    5.90
  -1  -5  -8  386.76   16.70
  -1  -5  -8  401.96   19.20
   1   5  -8  411.16   19.40
  -1  -5  -8  391.86   17.20
   1  -5   8  378.46   16.80
   1  -5  -8  386.16   18.70
   1  -5  -8  383.46   16.80
  -1  -5   8  392.56   17.00
  -1   5  -8  401.66   19.40
  -1  -5 -10   -2.00    5.10
   1  -5  10    2.50    5.10
  -1  -5 -10    3.80    5.50
   1  -5 -10    0.40    5.00
   1  -5 -10   -0.30    5.40
  -1  -5  10    2.30    5.50
  -2  -5  -1 1681.73   48.00
  -2  -5  -1 1684.93   48.10
  -2   5   1 1638.94   47.70
   2  -5   1 1736.13   47.90
  -2  -5  -1 1710.03   48.10
   2   5  -1 1562.94   48.60
   2   5  -1 1782.92   47.50
  -2  -5   1 1700.23   47.80
   2  -5  -1 1675.63   48.10
  -2   5  -1 1633.04   47.20
   2  -5  -1 1560.54   47.20
   2  -5  -1 1678.33   47.30
  -2  -5   1 1687.63   47.90
   2   5   1 1694.73   49.00
   2  -5  -1 1615.54   47.60
  -2  -5   1 1722.43   48.00
   2   5  -3 4165.48  118.99
   2  -5   3 4210.88  117.79
  -2  -5  -3 3992.10  119.39
  -2  -5  -3 4004.10  118.39
  -2  -5  -3 4147.88  118.19
  -2   5  -3 4351.56  118.59
  -2  -5   3 4434.96  117.99
   2  -5  -3 3842.52  118.49
  -2  -5   3 4242.58  117.79
  -2  -5   3 4236.28  117.99
  -2  -5  -5 1267.37   41.40
   2   5  -5 1252.07   40.70
   2  -5   5 1299.17   39.00
  -2  -5  -5 1310.07   39.90
  -2  -5  -5 1262.67   39.50
  -2  -5   5 1334.37   39.10
   2  -5  -5 1281.37   40.70
  -2   5  -5 1263.17   40.50
  -2  -5   5 1296.37   39.20
  -2  -5   5 1278.27   39.10
   2   5  -7  280.87   14.50
  -2  -5  -7  267.07   12.80
   2  -5   7  268.67   12.40
  -2  -5  -7  280.97   12.70
  -2  -5  -7  292.67   15.20
  -2   5  -7  259.37   14.10
   2  -5  -7  270.77   14.20
  -2  -5   7  244.38   12.10
   2   5  -9  960.30   36.60
  -2  -5  -9  934.11   33.70
   2  -5   9  887.21   32.70
  -2  -5  -9  934.11   33.10
  -2  -5  -9  988.50   36.80
  -2   5  -9 1005.90   36.70
  -2  -5   9  903.71   32.90
   2  -5  -9  896.51   33.10
   3  -5   0   -0.30    1.00
   3  -5   0    0.60    1.00
  -3  -5   0    1.00    1.20
  -3  -5   0    0.90    1.10
  -3   5   0    1.00    0.40
  -3  -5   0    0.70    1.00
   3   5   0    0.90    0.90
   3   5   0   -0.80    1.50
   3   5  -2 2147.09   59.59
  -3   5   2 2059.99   59.99
  -3  -5  -2 2014.40   60.09
   3   5  -2 2069.89   60.89
  -3  -5  -2 2082.39   59.89
   3  -5   2 2141.69   59.39
  -3  -5   2 2144.19   59.89
   3  -5  -2 2101.09   59.49
  -3  -5   2 2079.89   59.59
   3  -5  -2 1996.50   59.69
  -3   5  -2 2006.50   59.59
  -3  -5   2 2079.09   59.69
   3   5  -4 1344.57   42.70
  -3  -5  -4 1395.16   41.80
   3  -5   4 1361.86   41.00
  -3  -5  -4 1370.16   42.10
  -3  -5  -4 1406.56   43.60
  -3  -5   4 1432.66   41.40
  -3  -5   4 1415.46   41.40
  -3  -5   4 1382.76   41.50
  -3   5  -4 1356.46   42.40
   3  -5  -4 1401.36   42.40
  -3  -5  -6   43.50    6.40
   3   5  -6   39.40    5.80
  -3  -5  -6   43.00    5.40
  -3  -5  -6   37.40    5.00
   3  -5   6   41.40    4.60
  -3  -5   6   43.50    5.00
   3  -5  -6   43.40    6.00
  -3  -5   6   38.30    4.60
  -3   5  -6   36.80    5.50
  -3  -5   6   39.10    4.80
   3   5  -8  296.67   16.00
  -3  -5  -8  269.67   13.50
  -3  -5  -8  292.67   16.50
  -3  -5  -8  243.18   13.60
   3  -5   8  273.67   13.10
  -3   5  -8  309.17   15.90
  -3  -5   8  249.18   13.40
   3  -5  -8  244.18   17.10
   3  -5  10   60.49    8.20
  -3  -5 -10   66.39    8.70
  -3  -5 -10   68.29    8.90
  -3   5 -10   54.89    7.90
  -3   5 -10   50.59    7.60
   3  -5 -10   49.60    8.10
  -3  -5  10   60.19    8.60
  -4  -5  -1 3798.42  107.89
  -4   5   1 3735.43  107.89
  -4   5   1 3728.83  107.69
  -4   5   1 3881.41  108.09
  -4  -5  -1 3826.12  108.49
  -4  -5  -1 3874.11  108.79
   4  -5   1 3705.13  108.19
   4   5  -1 3634.24  109.39
   4   5  -1 3814.72  108.19
   4  -5   1 3909.51  107.79
  -4   5  -1 3992.20  107.99
   4  -5  -1 4147.29  108.49
  -4   5  -1 3915.91  107.89
  -4  -5   1 3889.41  107.89
   4  -5  -1 4036.30  108.19
  -4  -5   1 3897.11  108.59
  -4  -5   1 3825.02  108.39
   4   5   1 3708.33  108.19
   4   5   1 3656.03  109.69
  -4   5  -1 3585.14  107.39
  -4   5   3 2461.15   69.99
  -4  -5  -3 2412.06   69.69
   4  -5   3 2364.36   68.59
  -4  -5  -3 2408.26   69.89
   4   5  -3 2315.17   70.49
   4   5  -3 2376.86   69.19
  -4  -5   3 2445.36   69.39
  -4   5  -3 2404.06   68.69
  -4   5  -3 2351.06   68.69
   4  -5  -3 2415.36   69.69
  -4  -5   3 2521.15   69.29
  -4  -5   3 2429.66   68.89
  -4   5  -3 2356.86   69.69
   4  -5  -3 2287.77   69.29
  -4  -5  -5  919.81   31.70
   4   5  -5  959.10   31.20
   4   5  -5  899.71   29.50
  -4  -5  -5  913.41   29.90
   4  -5   5  888.71   28.50
  -4  -5  -5  952.50   29.70
  -4  -5   5  906.41   28.80
  -4   5  -5  916.81   29.00
   4  -5  -5  910.61   30.30
  -4  -5   5  921.21   29.10
  -4   5  -5  884.21   30.40
  -4  -5   5  927.31   29.40
  -4  -5  -7 1732.23   56.69
  -4  -5  -7 1864.61   59.49
   4   5  -7 1867.21   58.89
  -4  -5  -7 1808.62   56.39
   4  -5   7 1877.11   55.59
  -4  -5   7 1824.32   56.09
  -4  -5   7 1746.13   56.19
  -4   5  -7 1847.82   58.69
  -4   5  -7 1824.92   56.09
  -4   5  -7 1825.72   55.89
   4  -5  -7 1839.42   58.09
  -4  -5   7 1819.52   55.89
  -4  -5  -9  328.67   18.90
  -4  -5  -9  327.27   16.40
   4  -5   9  296.77   14.90
   4   5  -9  346.67   18.70
  -4  -5  -9  310.87   15.60
  -4   5  -9  323.07   20.00
  -4   5  -9  291.67   15.10
  -4  -5   9  295.17   15.60
  -4   5  -9  298.87   15.50
  -5   5   0    0.30    0.60
  -5   5   0   -0.70    0.60
   5  -5   0    2.20    1.10
  -5  -5   0    0.90    1.60
   5  -5   0    0.40    1.50
  -5  -5   0   -1.20    1.00
  -5  -5   0   -0.40    1.60
   5   5   0    2.40    1.60
  -5   5   0    0.40    0.90
   5   5   0   -0.60    1.90
   5  -5   2  576.04   18.20
   5   5  -2  612.54   20.50
  -5   5   2  624.14   18.40
  -5  -5  -2  600.34   19.60
  -5  -5  -2  614.14   19.50
  -5   5   2  609.94   18.20
   5   5  -2  604.44   19.20
  -5   5   2  617.84   19.10
  -5   5  -2  613.44   18.00
  -5  -5   2  627.04   19.50
  -5   5  -2  579.04   19.00
   5  -5  -2  601.14   18.60
  -5  -5   2  571.64   18.40
   5  -5  -2  586.24   19.30
  -5  -5   2  610.44   19.20
  -5   5  -2  566.94   18.00
  -5  -5  -4  303.07   13.60
   5   5  -4  284.37   11.70
   5  -5   4  287.27   10.60
  -5  -5  -4  289.77   12.10
  -5  -5  -4  304.17   12.00
   5   5  -4  303.07   13.00
   5  -5  -4  300.67   11.90
  -5   5  -4  277.27   11.00
  -5   5  -4  308.07   11.00
  -5   5  -4  293.97   12.40
  -5  -5   4  306.57   11.60
  -5  -5   4  298.07   11.10
   5  -5  -4  298.57   12.10
  -5  -5   4  306.07   11.80
   5  -5   6  151.48    8.20
  -5  -5  -6  148.29    9.30
  -5  -5  -6  165.08   11.10
  -5  -5  -6  156.88    8.70
   5   5  -6  160.38   10.40
   5   5  -6  134.69    8.80
  -5   5  -6  158.58    8.60
  -5  -5   6  161.48    8.80
  -5  -5   6  160.58    8.80
   5  -5  -6  178.28   10.30
  -5  -5   6  166.28    9.10
  -5   5  -6  173.18   10.30
  -5   5  -6  162.38    8.70
   5  -5  -6  162.58    9.90
  -5  -5  -8  195.38   11.60
   5   5  -8  193.18   13.40
  -5  -5  -8  212.98   14.20
  -5  -5  -8  176.18   11.70
   5  -5   8  177.28   10.70
   5   5  -8  172.48   11.80
  -5   5  -8  181.48   10.90
  -5  -5   8  179.38   11.30
  -5   5  -8  189.28   13.60
   5  -5  -8  195.88   13.10
  -5   5  -8  194.68   11.10
  -5  -5   8  199.78   11.70
  -5  -5 -10    0.10    5.60
   5  -5  10  -10.00    3.80
   5   5 -10    6.10    5.90
  -5  -5 -10   -8.70    5.10
  -5   5 -10   -1.20    5.20
   5  -5 -10   -3.90    5.70
  -5  -5  10    6.30    5.80
  -5   5 -10    6.30    5.10
  -6  -5  -1 1246.28   39.30
  -6   5   1 1321.37   38.40
  -6   5   1 1288.57   37.60
  -6  -5  -1 1345.27   39.20
   6  -5   1 1237.08   37.70
   6  -5   1 1303.87   39.20
   6   5  -1 1307.57   40.50
   6   5  -1 1297.27   39.10
  -6   5   1 1261.17   37.60
  -6   5  -1 1412.46   37.40
   6   5   1 1270.97   40.70
  -6  -5   1 1353.56   39.10
  -6   5  -1 1375.96   37.60
   6   5   1 1246.88   39.00
   6  -5  -1 1328.27   39.30
  -6  -5   1 1351.86   38.00
  -6   5  -1 1334.57   38.30
  -6  -5   1 1276.17   39.20
  -6  -5  -3 2098.19   63.09
   6  -5   3 2135.79   61.19
   6   5  -3 2191.88   64.29
  -6   5   3 2133.59   61.69
   6   5  -3 2144.19   62.59
  -6   5   3 2165.18   61.49
  -6  -5  -3 2106.79   62.79
  -6   5  -3 2033.60   61.29
  -6  -5   3 2208.48   62.79
  -6  -5   3 2166.98   62.49
   6  -5  -3 2186.68   62.99
  -6   5  -3 2024.50   62.89
   6  -5  -3 2165.88   62.39
  -6  -5   3 2184.48   61.69
  -6   5  -3 2054.59   61.29
  -6  -5  -5 1226.88   38.50
   6   5  -5 1273.77   40.50
  -6  -5  -5 1252.37   38.80
  -6  -5  -5 1207.78   40.80
   6  -5   5 1200.38   36.70
   6   5  -5 1158.98   38.20
   6  -5  -5 1257.97   39.10
  -6   5  -5 1206.78   37.40
  -6  -5   5 1219.58   37.90
  -6   5  -5 1227.08   39.60
   6  -5  -5 1184.68   38.60
  -6   5  -5 1127.39   37.10
  -6  -5   5 1210.68   37.20
  -6  -5   5 1227.78   38.30
   6   5  -7  139.49    9.90
  -6  -5  -7  172.28   10.40
   6  -5   7  140.79    8.50
  -6  -5  -7  140.59   10.10
  -6  -5  -7  156.88   12.10
   6   5  -7  161.78   11.60
  -6   5  -7  160.98    9.40
  -6   5  -7  155.88   11.10
  -6  -5   7  132.39    8.80
   6  -5  -7  150.18   11.20
  -6   5  -7  147.29    9.00
  -6  -5   7  155.88   10.00
  -6  -5   7  145.49    9.50
  -6  -5  -9  599.64   24.30
   6   5  -9  583.34   25.30
   6  -5   9  573.24   22.80
   6  -5  -9  612.64   26.20
  -6  -5   9  597.74   23.80
  -6   5  -9  566.14   23.00
  -6   5  -9  603.84   23.90
  -7  -5   0    3.00    2.10
  -7   5   0    1.00    1.10
  -7   5   0    1.30    1.00
   7   5   0    1.90    1.90
  -7  -5   0    1.50    1.10
  -7  -5   0    0.90    1.60
  -7   5   0   -0.10    1.40
   7   5   0   -1.90    2.40
   7  -5   0    0.90    2.10
  -7  -5  -2 1549.14   47.00
   7   5  -2 1562.14   48.50
  -7   5   2 1576.84   45.60
   7   5  -2 1528.95   46.90
   7  -5   2 1562.24   47.20
  -7  -5  -2 1557.14   47.30
  -7   5   2 1539.85   45.50
   7  -5   2 1632.34   45.20
   7  -5  -2 1563.44   47.20
   7  -5  -2 1594.24   46.20
  -7  -5   2 1576.04   45.50
  -7  -5   2 1551.44   46.90
  -7  -5   2 1539.15   47.00
  -7   5  -2 1645.04   45.40
  -7   5  -2 1555.34   45.20
   7   5  -4  803.82   27.00
   7   5  -4  812.12   28.60
  -7   5   4  823.72   25.80
   7  -5   4  819.32   25.20
  -7   5   4  843.62   26.20
  -7  -5  -4  810.42   27.30
  -7  -5  -4  823.32   27.60
   7  -5  -4  821.92   27.60
  -7  -5   4  835.02   26.90
  -7  -5   4  816.72   25.80
  -7   5  -4  801.22   25.70
  -7   5  -4  828.92   25.90
  -7  -5   4  820.92   27.10
  -7   5  -4  815.92   27.80
   7  -5  -4  875.71   28.50
  -7  -5  -6   -0.50    3.90
   7   5  -6    6.20    4.30
   7   5  -6    1.80    3.60
  -7  -5  -6    4.80    4.60
  -7  -5  -6    2.90    3.90
   7  -5   6    2.80    2.70
  -7  -5   6    5.50    3.60
  -7   5  -6    4.40    4.40
   7  -5  -6   -2.30    4.10
  -7   5  -6    1.10    3.20
  -7   5  -6   -1.50    3.10
  -7  -5   6    2.30    3.70
  -7  -5   6    0.70    3.10
  -7  -5  -8  361.36   19.20
   7   5  -8  314.57   16.60
  -7  -5  -8  311.17   16.10
   7   5  -8  307.67   17.80
  -7  -5  -8  298.57   15.70
   7  -5   8  319.17   14.10
  -7   5  -8  291.87   14.80
  -7   5  -8  282.27   14.30
  -7  -5   8  304.47   15.50
  -7  -5   8  304.67   14.80
  -7  -5   8  318.57   16.10
  -7   5  -8  343.77   18.10
   7  -5  -8  291.77   17.00
  -7  -5 -10   43.30    8.50
  -7  -5 -10   43.50    8.80
   7   5 -10   42.30    8.60
  -7   5 -10   31.90    6.70
  -7  -5  10   33.00    7.20
   7  -5 -10   56.19    9.20
  -8   5   1 1572.14   43.80
   8  -5   1 1476.85   43.30
   8  -5   1 1520.55   45.80
   8   5  -1 1528.25   47.30
  -8  -5  -1 1490.35   45.50
  -8   5   1 1484.55   43.80
  -8  -5  -1 1493.25   45.70
   8   5  -1 1495.95   45.70
  -8  -5   1 1578.04   43.60
   8  -5  -1 1445.36   44.90
   8   5   1 1570.94   47.80
   8  -5  -1 1462.75   45.70
  -8  -5   1 1502.35   45.70
   8   5   1 1498.45   45.80
  -8   5  -1 1565.44   43.60
  -8   5  -1 1550.34   43.80
  -8  -5   1 1473.35   45.40
   8   5  -3  380.56   15.80
   8  -5   3  386.66   12.20
  -8  -5  -3  373.46   14.80
  -8   5   3  376.76   13.00
  -8   5   3  360.96   13.10
  -8  -5  -3  388.66   14.40
   8   5  -3  374.86   14.40
  -8  -5   3  368.76   14.50
  -8  -5   3  366.16   12.70
  -8   5  -3  369.56   12.70
   8  -5  -3  367.86   14.70
  -8  -5   3  388.56   14.30
  -8   5  -3  378.06   12.70
  -8   5  -3  366.96   14.80
   8   5  -5  551.64   22.40
   8   5  -5  541.75   20.70
  -8  -5  -5  528.05   20.80
  -8  -5  -5  569.04   21.40
  -8   5   5  567.44   19.70
   8  -5   5  583.14   18.50
  -8  -5  -5  605.94   23.80
  -8   5  -5  544.85   19.30
  -8  -5   5  578.54   20.90
   8  -5  -5  572.24   21.70
  -8  -5   5  565.34   20.50
  -8  -5   5  554.34   19.30
  -8   5  -5  560.94   21.80
  -8   5  -5  544.95   19.20
  -8  -5  -7  966.40   34.20
  -8  -5  -7  974.20   34.70
   8   5  -7 1022.50   36.90
  -8  -5  -7 1070.19   38.30
   8   5  -7  940.21   34.40
  -8  -5   7  991.70   34.00
  -8   5  -7  961.90   33.00
  -8   5  -7 1032.10   36.50
  -8  -5   7  967.50   34.40
  -8   5  -7  914.71   32.80
   8  -5  -7 1019.60   35.70
  -8  -5   7  974.60   32.70
  -8  -5  -9  117.59   11.70
  -8  -5  -9  124.49   11.40
   8   5  -9  128.39   12.70
  -8  -5   9  120.89   11.90
   8  -5  -9  128.99   12.60
  -8   5  -9  132.29   11.00
  -8  -5   9  116.19   10.20
   9  -5   0    0.60    2.70
  -9  -5   0    0.30    2.50
  -9   5   0    1.40    1.40
  -9   5   0   -1.30    1.30
  -9  -5   0    3.20    2.70
   9   5   0    0.70    2.90
   9   5   0    2.60    2.50
  -9   5   2  499.85   16.60
   9   5  -2  516.05   20.00
  -9  -5  -2  536.95   18.90
   9   5  -2  504.65   18.60
   9  -5   2  532.85   18.90
  -9   5   2  529.25   16.80
  -9  -5  -2  502.15   18.40
   9   5   2  525.15   19.10
  -9  -5   2  515.55   18.20
   9  -5  -2  512.55   18.70
  -9   5  -2  521.95   16.40
  -9  -5   2  509.15   18.40
  -9   5  -2  501.45   16.50
  -9  -5   2  520.15   17.30
  -9   5   4  149.69    7.70
   9   5  -4  165.68    9.50
  -9   5   4  142.69    7.30
  -9  -5  -4  145.29    9.10
  -9  -5  -4  146.89    8.90
   9   5  -4  131.79    9.80
  -9  -5   4  139.69    8.50
  -9  -5   4  151.28    8.90
  -9   5  -4  148.79    7.10
  -9  -5   4  171.58    7.30
  -9   5  -4  157.58    9.60
   9  -5  -4  142.19    9.60
  -9   5  -4  139.79    7.20
   9   5  -6   41.80    6.50
  -9  -5  -6   26.00    5.90
  -9  -5  -6   32.00    6.40
  -9   5   6   38.20    5.20
  -9  -5  -6   44.60    8.00
   9   5  -6   48.80    7.50
  -9   5  -6   47.30    6.30
   9  -5  -6   38.40    6.90
  -9  -5   6   38.80    5.10
  -9  -5   6   47.30    6.70
  -9   5  -6   39.20    5.20
  -9   5  -6   43.60    7.20
  -9  -5   6   40.70    6.30
  -9  -5  -8  222.68   14.00
  -9  -5  -8  222.08   14.30
   9   5  -8  244.98   14.50
  -9  -5   8  217.28   13.60
  -9  -5   8  228.98   12.50
  -9   5  -8  243.68   12.60
  -9  -5   8  235.38   14.40
   9  -5  -8  211.28   15.20
 -10   5   1 1000.40   29.40
  10  -5   1 1003.00   32.10
  10   5  -1  961.10   31.70
 -10   5   1  928.81   29.30
  10   5  -1 1002.20   33.50
 -10  -5  -1  973.70   31.40
 -10  -5  -1  945.81   31.50
  10   5   1 1006.60   33.90
 -10  -5   1  969.60   31.50
  10  -5  -1  960.10   31.80
 -10  -5   1  950.80   31.20
  10   5   1  955.90   31.70
 -10   5  -1  972.20   29.30
 -10  -5  -3 1014.60   33.90
 -10   5   3 1055.09   31.90
 -10  -5  -3 1026.00   33.70
  10   5  -3 1015.70   33.70
  10   5  -3 1066.29   35.70
 -10   5   3 1054.89   32.00
 -10   5  -3  997.90   31.30
 -10  -5   3 1023.60   33.70
  10  -5  -3 1035.30   34.20
 -10  -5   3 1010.00   33.40
  10   5  -5 1222.78   41.60
 -10   5   5 1192.08   37.40
 -10   5   5 1201.48   37.80
  10   5  -5 1202.08   39.60
 -10  -5  -5 1171.88   39.30
 -10  -5  -5 1247.18   40.10
 -10  -5   5 1186.08   38.90
 -10   5  -5 1148.89   37.00
  10  -5  -5 1181.68   40.20
 -10  -5   5 1146.39   39.10
 -10   5  -5 1173.48   40.30
  10   5  -7  165.38   11.70
 -10  -5  -7  140.29   11.90
  10   5  -7  159.18   12.80
 -10  -5  -7  153.58   11.50
 -10  -5  -7  161.98   16.50
 -10   5  -7  162.98   12.70
 -10  -5   7  149.99   11.50
  10  -5  -7  157.28   12.40
 -10  -5   7  162.38   11.30
  11   5   0    2.00    3.70
 -11  -5   0    0.00    3.10
 -11  -5   0   -2.40    2.90
  11   5   0    1.60    3.20
  11  -5   0    1.80    3.30
 -11  -5  -2  555.44   20.80
 -11  -5  -2  530.95   20.40
  11   5  -2  564.74   21.10
 -11   5   2  555.84   18.50
  11   5  -2  583.54   22.60
  11  -5   2  587.94   21.40
  11   5   2  545.25   21.40
 -11  -5   2  548.55   20.30
 -11  -5   2  539.85   20.50
  11  -5  -2  575.54   21.30
  11   5  -4  440.06   18.60
 -11   5   4  450.95   16.30
 -11  -5  -4  435.16   18.40
  11   5  -4  427.46   19.60
 -11   5   4  494.65   18.20
 -11  -5  -4  420.86   18.10
 -11   5  -4  435.56   18.80
 -11  -5   4  426.06   17.80
 -11  -5   4  432.36   18.10
  11  -5  -4  453.55   18.90
 -11  -5  -6   31.50    7.70
 -11  -5  -6   28.70    6.50
 -11   5   6   26.50    5.30
  11   5  -6   22.30    6.30
  11   5  -6   33.90    7.30
 -11  -5  -6   24.00    6.60
 -11  -5   6   38.90    6.80
  11  -5  -6   31.40    7.10
 -11  -5   6   26.30    6.50
 -11  -5  -8  118.89   11.80
  11   5  -8  113.29   11.70
 -11  -5  -8  149.09   13.50
 -11  -5   8  119.79   11.50
  11  -5  -8  102.09   12.00
 -11  -5   8  122.19   11.90
  12   5  -1 1333.37   43.90
  12   5  -1 1364.56   45.70
 -12  -5  -1 1387.76   43.70
  12  -5   1 1424.86   44.40
 -12  -5  -1 1334.07   43.20
 -12  -5   1 1365.96   43.20
  12  -5  -1 1392.66   44.20
  12   5   1 1349.96   44.20
 -12  -5   1 1334.77   43.40
 -12  -5  -3  324.27   15.00
  12   5  -3  310.87   16.20
  12   5  -3  322.27   15.10
 -12  -5  -3  355.36   15.50
 -12  -5   3  330.37   14.70
 -12  -5   3  327.87   15.00
  12  -5  -3  332.47   16.00
 -12  -5  -5  678.13   26.30
  12   5  -5  614.24   25.60
  12   5  -5  712.43   28.10
 -12  -5  -5  677.83   26.20
 -12  -5   5  671.63   25.80
 -12   5  -5  657.43   26.70
 -12  -5   5  660.23   25.30
  12  -5  -5  706.63   27.00
 -12  -5  -7  775.92   30.70
 -12  -5  -7  775.32   31.30
  12   5  -7  823.32   31.70
 -12  -5   7  776.92   30.80
 -12  -5   7  827.02   30.70
  12  -5  -7  829.82   32.60
 -13  -5   0   -0.10    3.90
  13   5   0    4.10    4.40
  13   5   0   -0.80    3.90
 -13  -5   0    3.10    3.90
  13  -5   0    4.20    4.30
  13  -5   2  373.96   17.60
  13   5  -2  355.06   17.00
 -13  -5  -2  397.06   16.60
 -13  -5  -2  357.46   16.50
  13   5  -2  389.66   18.60
  13  -5  -2  382.46   17.70
 -13  -5   2  381.06   16.40
 -13  -5   2  384.66   16.40
 -13  -5  -4  214.08   12.80
 -13  -5  -4  216.98   12.90
  13   5  -4  204.28   12.70
 -13  -5   4  202.78   12.20
  13  -5  -4  232.68   14.20
 -13   5  -4  226.38   13.30
 -13  -5   4  226.38   12.80
 -13  -5  -6   15.50    6.50
 -13  -5  -6   30.80    8.10
  13   5  -6   23.50    7.10
 -13  -5   6   26.40    7.00
 -13  -5   6   19.00    6.50
  13  -5  -6   24.20    7.20
 -14  -5  -1  397.76   17.60
  14   5  -1  412.36   18.50
  14  -5   1  410.56   18.70
 -14  -5  -1  428.76   18.40
  14  -5  -1  426.96   18.80
 -14  -5   1  426.56   17.90
 -14  -5   1  407.26   17.90
  14   5   1  416.66   18.80
 -14  -5  -3  421.46   18.90
 -14  -5  -3  392.76   18.10
  14   5  -3  401.96   18.50
 -14  -5   3  395.96   18.00
 -14  -5   3  404.76   18.20
  14  -5  -3  404.76   19.00
 -14  -5  -5  626.94   25.30
 -14  -5  -5  559.84   24.40
  14   5  -5  550.84   24.90
 -14  -5   5  586.74   24.20
  14  -5  -5  632.94   26.20
 -14  -5   5  638.94   25.00
 -15  -5   0   -5.80    4.30
  15  -5   0    0.50    5.10
  15   5   0   -1.90    5.00
 -15  -5   0    0.30    4.50
 -15  -5  -2  194.18   12.70
 -15  -5  -2  193.68   12.10
  15   5  -2  198.58   12.70
 -15  -5   2  188.98   11.90
  15  -5  -2  172.28   13.20
 -15  -5   2  190.38   12.60
 -15  -5  -4   84.39   10.00
 -15  -5  -4   89.79   10.60
  15   5  -4   86.19   10.10
 -15  -5   4   98.09    9.90
  15  -5  -4   99.99   11.40
 -15  -5   4   93.99    9.80
 -16  -5  -1  456.55   20.00
 -16  -5  -1  431.86   19.60
  16  -5   1  471.25   21.30
  16  -5  -1  437.76   21.20
  16   5   1  436.26   21.20
 -16  -5   1  475.25   19.90
 -16  -5   1  444.36   19.70
 -16  -5  -3  111.39   10.90
 -16  -5  -3  114.09   11.30
  16   5  -3  143.99   12.60
 -16  -5   3  100.39   10.20
 -16  -5   3  129.69   11.50
  16  -5  -3  140.49   12.70
 -17  -5   0   11.30    5.50
 -17  -5   0   -1.00    5.40
  17   5   0    3.90    5.80
  17  -5   0   -7.80    4.80
 -17  -5  -2  221.28   13.90
  17   5  -2  245.18   15.80
 -17  -5  -2  242.48   14.30
  17  -5  -2  241.88   16.00
 -17  -5   2  250.37   14.90
 -17  -5   2  238.68   14.60
   0  -6   0   64.59    2.80
   0  -6   0   64.19    2.60
   0   6   0   63.59    3.20
   0  -6   0   56.99    3.30
   0  -6  -2  402.16   12.60
   0  -6  -2  380.06   13.20
   0  -6   2  361.16   12.50
   0  -6   2  380.66   12.00
   0  -6  -2  399.56   12.30
   0  -6   2  391.66   12.10
   0   6  -2  380.96   12.70
   0  -6   4 1229.18   35.70
   0  -6   4 1231.18   35.50
   0  -6  -4 1212.68   35.90
   0  -6  -4 1191.28   36.20
   0  -6  -4 1136.79   37.20
   0   6  -4 1136.19   36.60
   0  -6   4 1171.88   35.70
   0   6  -6 1633.94   53.29
   0  -6   6 1749.22   51.69
   0  -6  -6 1708.93   52.09
   0  -6  -6 1730.83   53.89
   0  -6  -6 1698.53   51.69
   0   6  -8   78.59    9.40
   0  -6  -8   77.49    7.70
   0  -6  -8   83.09    9.40
   0  -6  -8   79.29    8.00
   0  -6   8   74.69    7.60
   0  -6 -10    0.80    5.40
   0  -6 -10    6.60    5.40
   0  -6  10    8.40    5.60
  -1  -6  -1 2140.49   64.19
   1  -6   1 2190.58   64.09
  -1  -6  -1 2296.97   63.99
   1  -6   1 2320.17   63.09
   1  -6   1 2250.27   63.19
  -1  -6  -1 2247.98   63.79
   1   6  -1 2459.45   63.09
   1   6  -1 2139.39   64.39
  -1  -6   1 2250.77   63.79
   1  -6  -1 2187.68   63.39
  -1  -6   1 2252.57   63.59
   1  -6  -1 2290.47   63.29
  -1   6  -1 2144.39   63.59
   1  -6  -1 2294.27   63.39
  -1  -6   1 2232.48   64.19
   1  -6  -1 2238.28   64.29
  -1  -6  -3  144.49    7.20
   1  -6   3  140.69    5.60
   1  -6   3  129.79    6.00
  -1  -6  -3  138.89    6.30
   1  -6   3  142.29    5.60
   1   6  -3  119.39    6.40
  -1  -6  -3  127.29    5.90
  -1   6  -3  129.29    6.20
  -1  -6   3  126.59    5.90
   1  -6  -3  150.68    6.10
   1  -6  -3  138.69    6.60
  -1  -6   3  131.79    5.60
  -1  -6   3  135.49    5.70
  -1  -6  -5   74.49    6.90
   1  -6   5   67.69    5.00
   1   6  -5   63.99    5.90
  -1  -6  -5   63.29    5.60
  -1  -6  -5   66.79    5.50
  -1  -6   5   65.49    5.40
   1  -6  -5   78.69    6.60
  -1  -6   5   71.89    5.00
  -1  -6   5   77.39    5.10
  -1   6  -5   69.39    5.90
  -1  -6  -7   20.70    4.50
   1   6  -7   19.10    5.30
  -1  -6  -7   28.60    5.70
   1  -6   7   21.40    4.40
  -1  -6  -7   21.80    4.80
   1  -6  -7   17.20    4.50
  -1   6  -7   17.60    5.00
  -1  -6   7   19.70    4.50
   1  -6  -7   20.40    5.20
   1  -6   9  198.88   12.10
  -1  -6  -9  211.28   14.50
  -1  -6  -9  211.88   12.50
  -1  -6  -9  185.38   12.40
   1   6  -9  217.48   14.80
   1  -6  -9  206.38   12.20
  -1   6  -9  237.08   14.90
  -1  -6   9  194.78   12.10
   1  -6  -9  192.88   12.30
   2   6   0  243.38    9.00
   2  -6   0  250.57    6.80
  -2  -6   0  239.78    8.00
   2  -6   0  234.78    8.30
   2   6   0  226.98    7.40
  -2  -6   0  239.28    8.30
  -2  -6   0  242.68    8.20
   2  -6   0  232.48    7.50
   2  -6   2   49.50    3.10
   2   6  -2   46.80    3.70
   2   6  -2   49.70    2.80
  -2  -6  -2   52.19    3.40
  -2   6   2   49.90    3.50
  -2  -6  -2   50.59    3.40
   2  -6  -2   49.40    2.90
  -2   6  -2   47.10    3.00
  -2  -6   2   44.70    3.20
  -2  -6   2   44.30    2.80
  -2  -6   2   50.19    3.30
   2  -6  -2   46.00    3.10
   2   6  -4 2075.29   60.49
  -2  -6  -4 1975.40   60.79
  -2  -6  -4 1998.20   59.29
   2  -6   4 1994.80   58.79
  -2  -6  -4 2023.00   59.59
  -2   6  -4 2035.50   59.89
  -2  -6   4 2051.49   58.99
  -2  -6   4 2045.90   58.79
  -2  -6   4 2030.10   58.99
   2  -6  -4 1949.01   59.99
   2   6  -6 1009.00   33.40
  -2  -6  -6  937.81   31.30
  -2  -6  -6  954.50   33.60
   2  -6   6 1016.70   31.20
  -2  -6  -6  929.31   31.80
  -2  -6   6  939.41   31.00
  -2   6  -6  959.60   32.80
  -2  -6   6  949.11   31.00
   2  -6  -6 1017.50   33.30
  -2  -6   6  960.10   31.20
   2   6  -8  180.78   12.70
   2  -6   8  188.28   11.20
  -2  -6  -8  212.58   13.30
  -2  -6  -8  179.88   10.80
  -2  -6  -8  182.08   11.30
  -2   6  -8  177.58   12.40
   2  -6  -8  178.58   10.90
  -2  -6   8  187.98   10.90
  -2  -6 -10  177.88   12.20
   2  -6  10  182.48   12.60
  -2  -6 -10  162.98   13.50
  -2  -6  10  166.68   12.00
   2  -6 -10  155.48   12.00
   2  -6 -10  174.88   12.00
  -2   6 -10  164.68   12.20
  -3  -6  -1 1889.91   53.49
   3  -6   1 1842.82   53.09
  -3  -6  -1 1935.71   53.79
  -3  -6  -1 1858.41   53.29
  -3   6   1 1777.72   52.69
   3   6  -1 1819.02   52.89
   3   6  -1 1784.52   54.29
  -3   6  -1 1755.22   52.19
   3  -6  -1 1892.61   52.29
  -3  -6   1 1834.72   53.19
   3   6   1 1888.51   54.69
  -3   6  -1 1932.31   51.79
   3  -6  -1 1828.22   51.89
  -3  -6   1 1883.21   53.49
   3  -6  -1 1825.22   51.89
   3  -6  -1 1983.60   53.09
  -3  -6   1 1860.61   53.29
   3  -6  -1 1783.52   53.39
   3  -6   3  718.13   22.30
  -3  -6  -3  745.53   23.20
   3   6  -3  727.83   22.40
   3   6  -3  699.33   23.70
  -3  -6  -3  710.23   22.90
  -3   6   3  783.22   23.60
  -3   6  -3  709.33   22.80
  -3  -6   3  706.73   22.40
   3  -6  -3  708.23   22.80
  -3  -6   3  756.62   22.80
   3  -6  -3  720.73   22.90
  -3  -6   3  694.43   22.40
   3   6  -5   52.69    5.90
  -3  -6  -5   49.30    5.30
  -3  -6  -5   60.99    6.50
   3  -6   5   45.20    4.30
  -3  -6  -5   50.39    4.80
  -3  -6   5   58.99    5.00
  -3  -6   5   58.49    5.10
  -3  -6   5   50.49    4.90
   3  -6  -5   56.29    5.70
  -3   6  -5   56.59    5.70
  -3  -6  -7   65.79    7.20
   3  -6   7   91.89    7.30
   3   6  -7   91.89    9.20
  -3  -6  -7   66.99    8.40
  -3  -6  -7   77.19    7.30
  -3   6  -7   77.09    8.50
  -3  -6   7   82.99    7.40
  -3  -6   7   74.19    7.20
   3  -6  -7   93.29    8.20
  -3  -6   7   74.19    7.00
  -3  -6  -9  116.49   10.60
   3   6  -9  116.89   12.00
  -3  -6  -9  125.99   12.70
  -3  -6  -9  114.59   10.10
   3  -6   9  105.99    9.40
  -3  -6   9  111.89   10.20
   3  -6  -9  122.99   10.50
  -3   6  -9  118.29   10.10
  -3   6  -9  109.89    9.40
  -3   6  -9  114.19   13.60
   4   6   0  369.56   12.60
  -4   6   0  385.66   11.40
  -4  -6   0  408.16   13.10
   4  -6   0  394.46   12.70
   4  -6   0  378.46   12.60
  -4  -6   0  402.16   12.60
  -4  -6   0  414.96   13.30
   4   6   0  391.16   14.20
   4   6  -2  676.93   22.50
  -4  -6  -2  692.13   21.70
   4  -6   2  662.03   20.70
  -4   6   2  695.13   21.20
  -4  -6  -2  685.23   21.50
   4   6  -2  647.24   20.90
  -4   6  -2  713.93   20.10
  -4  -6   2  686.73   21.00
  -4   6  -2  683.83   20.00
  -4  -6   2  697.23   21.30
   4  -6  -2  679.53   21.30
  -4  -6   2  704.23   21.50
  -4   6  -2  642.94   20.80
  -4  -6  -4 1115.79   34.60
   4  -6   4 1119.99   33.30
  -4  -6  -4 1109.09   36.10
  -4  -6  -4 1124.79   34.30
   4   6  -4 1069.19   33.70
   4   6  -4 1095.69   35.40
  -4   6  -4 1079.69   33.30
  -4  -6   4 1076.29   33.40
   4  -6  -4 1122.29   34.30
  -4   6  -4 1069.09   34.40
  -4  -6   4 1077.29   33.60
   4  -6  -4 1110.69   34.50
  -4  -6   4 1110.39   34.00
  -4   6  -4 1131.29   33.40
  -4  -6  -6 1076.69   36.10
   4  -6   6 1010.60   32.10
  -4  -6  -6  998.00   33.00
   4   6  -6 1020.80   35.00
   4   6  -6  982.30   33.10
  -4  -6  -6  986.30   33.40
  -4  -6   6  971.50   32.50
  -4  -6   6 1018.60   33.00
   4  -6  -6 1017.70   34.20
  -4  -6   6 1006.10   32.50
  -4   6  -6 1012.00   34.50
  -4   6  -6 1049.99   32.70
  -4  -6  -8   30.20    5.90
   4   6  -8   34.60    6.30
  -4  -6  -8   42.20    7.50
   4   6  -8   32.50    6.90
   4  -6   8   24.80    5.10
  -4  -6  -8   35.20    6.30
  -4   6  -8   27.90    5.30
  -4   6  -8   37.80    7.10
  -4  -6   8   28.80    5.60
  -4   6  -8   31.30    5.80
  -4  -6 -10  151.78   12.80
   4   6 -10  157.28   13.60
  -4  -6 -10  127.79   11.50
   4  -6  10  147.69   12.10
  -4   6 -10  154.88   12.30
  -4   6 -10  153.78   12.30
   4  -6 -10  171.68   13.70
  -4  -6  10  143.99   12.50
   4  -6 -10  141.19   12.60
  -5   6   1  999.40   29.40
   5   6  -1  981.10   31.70
  -5  -6  -1  992.10   30.50
   5  -6   1  937.71   29.50
   5  -6   1 1004.90   30.20
   5   6  -1  968.00   30.10
  -5  -6  -1 1021.70   29.80
  -5  -6  -1 1034.00   30.80
  -5   6   1 1022.20   28.80
   5   6   1  953.70   30.10
   5  -6  -1  981.10   28.40
  -5   6  -1 1094.19   28.30
  -5   6  -1 1064.19   28.60
  -5  -6   1  981.30   30.40
   5   6   1 1005.80   32.10
  -5   6  -1  988.60   29.10
  -5  -6   1  994.30   29.70
  -5  -6   1 1024.00   30.70
   5  -6  -1 1035.20   30.40
   5  -6   3  245.38    9.20
  -5  -6  -3  260.87   10.50
   5   6  -3  246.68    9.90
   5   6  -3  256.47   11.30
  -5  -6  -3  264.07   10.70
  -5   6   3  270.17   10.50
   5  -6  -3  250.47    9.70
  -5  -6   3  251.97   10.00
  -5  -6   3  259.67   10.30
  -5   6  -3  238.08   10.10
  -5   6  -3  278.17    9.10
  -5   6  -3  283.57    9.20
   5  -6  -3  245.38   10.30
  -5  -6   3  244.98    9.60
   5   6  -5   15.50    4.10
   5   6  -5   12.60    3.30
  -5  -6  -5   10.10    4.10
  -5  -6  -5   11.50    3.60
  -5  -6  -5    7.90    3.10
   5  -6   5   13.20    2.90
  -5   6  -5    9.60    3.50
   5  -6  -5    8.80    2.90
  -5  -6   5   12.50    3.00
   5  -6  -5   11.80    3.60
  -5   6  -5   12.10    3.10
  -5  -6   5    8.80    3.20
  -5  -6   5   11.90    3.50
  -5   6  -5   14.30    3.30
   5   6  -7   93.29    8.30
   5  -6   7  100.19    7.70
   5   6  -7  103.59    9.50
  -5  -6  -7   76.49    7.70
  -5  -6  -7   93.09   10.00
  -5  -6  -7   96.89    8.80
  -5   6  -7   90.49    7.70
  -5  -6   7   92.89    8.10
  -5  -6   7   79.49    7.60
  -5  -6   7   83.79    7.40
   5  -6  -7   84.79    9.10
  -5   6  -7  101.79    7.50
  -5   6  -7   98.59    9.70
   5  -6   9  223.88   12.50
  -5  -6  -9  208.68   13.10
   5   6  -9  212.48   14.20
  -5  -6  -9  218.98   15.90
  -5  -6  -9  203.18   13.40
  -5   6  -9  229.78   12.70
   5  -6  -9  212.98   14.80
  -5   6  -9  211.08   12.20
  -5  -6   9  191.58   12.80
  -6  -6   0   52.19    3.10
  -6   6   0   53.59    2.10
  -6   6   0   47.00    2.20
  -6   6   0   52.09    2.90
   6  -6   0   53.19    3.20
  -6  -6   0   49.60    3.70
   6   6   0   48.90    3.70
  -6  -6   0   56.09    4.30
   6  -6   0   52.19    4.00
   6   6   0   49.50    5.10
  -6  -6  -2   18.70    3.30
  -6  -6  -2   19.10    2.90
   6  -6   2   16.40    2.10
  -6   6   2   19.60    2.70
  -6   6   2   19.30    2.10
   6   6  -2   18.10    3.80
  -6   6   2   21.40    2.20
   6   6  -2   20.10    3.00
  -6   6  -2   14.60    2.20
   6  -6  -2   17.60    2.80
  -6   6  -2   17.80    1.90
  -6   6  -2   16.80    1.70
  -6  -6   2   13.10    2.90
  -6   6  -2   14.40    2.50
  -6  -6   2   13.40    2.20
  -6  -6   2   16.00    2.90
  -6  -6  -4 1840.02   56.49
   6  -6   4 1808.72   54.39
   6   6  -4 1813.82   57.49
   6   6  -4 1891.31   55.89
  -6  -6  -4 1910.01   56.39
  -6  -6   4 1894.01   55.09
  -6   6  -4 1888.01   54.69
  -6   6  -4 1858.71   56.49
   6  -6  -4 1911.31   56.49
  -6  -6   4 1906.51   55.79
  -6  -6   4 1882.71   56.09
   6  -6  -4 1848.02   55.89
  -6   6  -4 1856.11   54.59
  -6  -6  -6  711.43   26.90
   6   6  -6  641.84   25.50
  -6  -6  -6  676.33   24.00
   6  -6   6  656.63   22.20
  -6  -6  -6  648.54   24.10
   6   6  -6  657.13   23.70
  -6  -6   6  654.83   22.70
  -6  -6   6  634.64   23.20
  -6   6  -6  663.83   22.70
  -6   6  -6  648.74   24.80
  -6  -6   6  635.64   23.50
   6  -6  -6  651.53   24.60
  -6   6  -6  665.23   22.90
  -6  -6  -8   73.29    8.40
   6  -6   8   87.19    7.90
   6   6  -8   76.89    8.60
   6   6  -8   89.69   10.90
  -6  -6  -8   81.69    9.00
  -6  -6  -8   90.49   11.00
  -6  -6   8   79.09    8.60
  -6  -6   8   73.89    8.30
   6  -6  -8   77.59    9.60
  -6   6  -8   83.59    9.80
  -6   6  -8   81.19    8.00
  -6  -6   8   75.29    7.70
  -6   6  -8   94.29    8.40
   6  -6  10   88.79    9.00
  -6  -6 -10   95.89   10.50
   6   6 -10  100.79   11.50
  -6  -6 -10  105.49   11.50
  -6   6 -10   97.59   10.10
  -6  -6  10   87.19    9.90
   6  -6 -10  123.99   12.80
   7   6  -1 1487.75   44.80
   7  -6   1 1437.36   44.90
  -7   6   1 1505.15   43.00
   7  -6   1 1477.15   43.30
  -7   6   1 1512.45   43.00
   7   6  -1 1462.15   46.60
  -7   6   1 1509.15   43.90
  -7  -6  -1 1496.25   45.00
  -7  -6  -1 1476.25   45.20
  -7  -6   1 1500.05   43.50
   7   6   1 1474.65   44.90
   7  -6  -1 1383.66   42.90
   7   6   1 1515.65   47.00
  -7  -6   1 1542.75   45.00
   7  -6  -1 1509.55   45.00
  -7  -6   1 1496.65   45.20
  -7   6  -1 1539.45   42.70
  -7   6  -1 1545.55   42.90
  -7   6  -1 1625.94   43.80
  -7  -6  -3   56.99    5.40
   7   6  -3   48.90    5.80
   7   6  -3   55.39    5.10
   7  -6   3   55.09    3.60
  -7   6   3   59.19    4.10
  -7   6   3   46.60    3.70
  -7  -6  -3   54.89    5.50
  -7  -6   3   52.49    5.20
   7  -6  -3   45.70    4.80
  -7   6  -3   50.09    3.30
  -7  -6   3   58.09    4.30
  -7  -6   3   48.20    4.80
  -7   6  -3   55.39    5.10
  -7   6  -3   63.59    3.70
  -7  -6  -5   63.09    6.70
   7  -6   5   50.39    4.40
   7   6  -5   60.59    7.20
  -7  -6  -5   59.69    7.80
  -7  -6  -5   47.60    5.90
   7   6  -5   49.00    5.80
  -7   6  -5   47.90    6.00
  -7  -6   5   53.59    5.00
   7  -6  -5   56.89    6.60
  -7  -6   5   63.69    5.80
  -7   6  -5   61.59    5.30
  -7  -6   5   51.49    5.70
  -7   6  -5   58.69    5.10
  -7  -6  -7    0.40    4.60
  -7  -6  -7    0.80    4.70
   7  -6   7    1.00    3.10
   7   6  -7    5.90    5.20
   7   6  -7    8.90    4.80
  -7  -6  -7    5.40    4.70
  -7  -6   7   -6.60    3.90
  -7  -6   7    2.90    3.80
   7  -6  -7   10.80    5.20
  -7   6  -7   -2.20    3.20
  -7  -6   7    2.00    4.40
  -7   6  -7   -3.00    4.50
  -7   6  -7    7.70    3.60
   7   6  -9  171.08   13.10
  -7  -6  -9  133.09   12.20
   7  -6   9  151.58   10.50
  -7  -6  -9  163.38   12.90
   7  -6  -9  160.48   14.30
  -7   6  -9  144.09   10.90
  -7  -6   9  152.38   11.80
  -8  -6   0  162.08    7.90
   8   6   0  168.38    8.20
  -8  -6   0  164.38    8.20
   8  -6   0  168.68    8.10
  -8  -6   0  169.18    6.30
  -8   6   0  165.58    6.00
   8   6   0  158.78    9.40
   8   6  -2  122.09    6.90
  -8  -6  -2  110.49    6.90
  -8   6   2  119.59    5.30
  -8   6   2  125.69    5.40
   8  -6   2  124.29    5.10
   8   6  -2  109.39    7.90
  -8  -6  -2  117.19    7.20
   8  -6   2  119.99    7.30
  -8  -6   2  116.89    6.80
  -8  -6   2  117.79    7.10
  -8  -6   2  122.19    5.50
  -8   6  -2  119.49    5.00
   8  -6  -2  112.19    7.20
   8   6  -4  640.44   22.80
   8   6  -4  668.33   24.70
  -8   6   4  665.43   21.30
   8  -6   4  664.43   20.60
  -8  -6  -4  643.94   23.00
  -8  -6  -4  644.94   23.40
  -8   6  -4  624.34   23.10
   8  -6  -4  652.63   23.30
  -8  -6   4  622.04   22.80
  -8  -6   4  661.23   22.60
  -8   6  -4  639.54   20.90
  -8  -6   4  656.43   21.30
  -8   6  -4  689.63   21.90
   8  -6   6 1374.16   40.90
  -8  -6  -6 1352.26   43.60
   8   6  -6 1336.77   45.60
  -8  -6  -6 1322.97   43.90
   8   6  -6 1349.77   43.30
  -8  -6  -6 1341.37   46.70
  -8  -6   6 1359.86   41.80
  -8  -6   6 1345.37   43.00
   8  -6  -6 1335.27   44.40
  -8  -6   6 1261.17   43.10
  -8   6  -6 1268.87   41.50
  -8   6  -6 1340.27   44.50
  -8  -6  -8   17.90    6.20
   8   6  -8    6.10    5.20
  -8  -6  -8    3.40    5.60
   8   6  -8   20.90    6.60
  -8  -6   8    3.20    6.10
  -8  -6   8   12.10    5.10
   8  -6  -8    0.90    5.70
  -8   6  -8    6.30    4.70
  -8  -6   8    9.40    5.50
  -9  -6  -1  535.05   19.10
   9   6  -1  549.25   19.30
   9   6  -1  548.85   21.00
  -9  -6  -1  556.94   19.50
   9  -6   1  548.15   19.30
  -9   6   1  537.25   16.90
  -9  -6   1  526.75   19.20
  -9  -6   1  541.15   19.00
   9  -6  -1  542.35   19.40
   9   6   1  528.25   21.10
   9   6   1  540.45   19.30
   9   6  -3  133.99    9.30
   9   6  -3  120.79    8.00
  -9  -6  -3  130.29    8.30
  -9  -6  -3  130.09    8.10
  -9   6   3  117.19    6.20
  -9   6   3  146.39    6.60
  -9  -6   3  137.69    8.00
  -9  -6   3  130.39    6.20
  -9   6  -3  127.09    6.10
   9  -6  -3  117.29    8.30
  -9   6  -3  123.99    7.90
  -9  -6   3  127.29    8.00
  -9  -6  -5   12.70    4.60
   9   6  -5   11.00    4.40
  -9  -6  -5   15.70    5.70
  -9  -6  -5   10.10    4.60
   9   6  -5    9.60    4.60
  -9   6   5   11.50    3.50
  -9  -6   5   10.30    4.50
   9  -6  -5   11.20    4.50
  -9   6  -5   13.80    3.20
  -9   6  -5   11.80    4.50
  -9  -6   5   12.10    3.70
  -9  -6   5   11.60    3.40
  -9  -6  -7   69.69   10.10
   9   6  -7   84.19   10.20
   9   6  -7   79.79    8.80
  -9  -6  -7   73.89    9.10
  -9  -6  -7   88.19    9.30
  -9  -6   7   71.99    8.80
  -9  -6   7   78.29    8.50
   9  -6  -7   64.09    8.70
  -9  -6   7   78.39    7.30
  -9   6  -7   84.99    9.90
  -9  -6  -9  124.89   12.10
  -9  -6  -9   95.99   11.20
   9   6  -9  139.49   13.00
  -9  -6   9  130.59   11.00
   9  -6  -9  135.19   13.30
  -9  -6   9  133.39   12.60
 -10  -6   0   77.09    6.40
  10   6   0   59.19    5.90
  10   6   0   75.59    7.80
  10  -6   0   84.29    6.90
 -10  -6   0   74.49    6.60
 -10  -6  -2   98.99    7.20
  10   6  -2   94.79    7.00
 -10  -6  -2   85.49    7.30
  10  -6   2   99.99    7.40
  10   6  -2   99.49    8.30
  10  -6  -2   86.49    7.60
 -10  -6   2   94.49    7.20
 -10  -6   2  110.39    7.20
 -10  -6  -4  791.52   28.10
 -10  -6  -4  788.22   28.40
 -10   6   4  800.42   26.00
  10   6  -4  808.12   28.10
  10   6  -4  791.02   29.80
  10  -6  -4  815.62   28.80
 -10   6  -4  807.62   28.30
 -10  -6   4  802.12   28.10
 -10  -6   4  825.62   27.90
 -10  -6  -6  375.26   18.30
  10   6  -6  414.86   20.10
  10   6  -6  398.16   18.20
 -10  -6  -6  420.76   21.30
 -10  -6  -6  425.86   18.50
  10  -6  -6  407.06   19.30
 -10   6  -6  415.46   19.00
 -10  -6   6  398.36   17.80
 -10  -6   6  375.66   17.90
 -10  -6  -8   73.29    9.80
 -10  -6  -8   90.79   10.80
  10   6  -8   70.79    9.30
  10  -6  -8   78.89   10.90
 -10  -6   8   84.29    9.90
 -10  -6   8   79.69   10.70
  11  -6   1  475.75   18.10
 -11  -6  -1  467.65   17.70
 -11  -6  -1  461.45   17.90
  11   6  -1  444.46   19.60
  11   6  -1  437.96   17.80
 -11  -6   1  449.36   17.70
  11  -6  -1  487.95   18.40
 -11  -6   1  422.46   17.20
  11   6   1  431.66   17.70
 -11  -6  -3  233.48   12.20
  11   6  -3  247.38   13.60
  11   6  -3  220.28   12.10
 -11  -6  -3  219.38   11.80
 -11   6  -3  238.98   12.00
 -11  -6   3  230.88   11.80
 -11  -6   3  250.57   12.30
  11  -6  -3  245.68   12.50
 -11  -6  -5   29.50    6.40
  11   6  -5   30.70    6.00
 -11  -6  -5   19.10    5.60
  11   6  -5   26.20    6.40
 -11  -6   5   22.40    5.80
 -11   6  -5   14.70    5.20
  11  -6  -5   30.30    6.60
 -11  -6   5   16.30    5.30
  11   6  -7   64.09    8.80
 -11  -6  -7   75.59    9.80
 -11  -6  -7   80.79    9.80
  11  -6  -7   81.59   10.40
 -11  -6   7   86.09    9.60
 -11  -6   7   79.49    9.80
 -12  -6   0  231.78   11.80
  12  -6   0  268.57   12.70
  12   6   0  224.88   12.30
  12   6   0  240.08   13.80
 -12  -6   0  234.48   12.00
  12   6  -2   99.09    9.80
  12  -6   2   84.29    8.40
 -12  -6  -2  100.09    8.60
  12   6  -2   77.49    7.70
 -12  -6  -2   75.09    7.80
 -12  -6   2   87.69    7.90
  12  -6  -2   82.99    8.20
 -12  -6   2   68.39    7.40
  12   6  -4  434.36   20.60
 -12  -6  -4  433.76   19.00
  12   6  -4  405.16   18.30
 -12  -6  -4  445.46   18.80
  12  -6  -4  432.86   19.10
 -12  -6   4  416.46   18.10
 -12  -6   4  426.36   18.60
 -12   6  -4  437.36   18.90
 -12  -6  -6  640.54   26.40
  12   6  -6  688.73   28.70
  12   6  -6  664.03   26.40
 -12  -6  -6  670.43   26.30
 -12  -6   6  613.84   25.40
 -12  -6   6  617.14   25.90
  12  -6  -6  619.34   27.10
 -13  -6  -1  375.06   16.80
  13  -6   1  382.56   17.50
  13   6  -1  407.86   19.00
 -13  -6  -1  367.26   16.40
  13   6  -1  359.76   16.70
 -13  -6   1  375.26   16.50
 -13  -6   1  389.66   16.80
  13  -6  -1  415.66   17.50
  13   6   1  383.06   17.20
 -13  -6  -3   35.40    6.70
 -13  -6  -3   37.50    6.70
  13   6  -3   36.60    6.60
  13   6  -3   42.80    7.20
 -13  -6   3   29.40    6.10
  13  -6  -3   38.90    7.00
 -13   6  -3   40.00    6.20
 -13  -6   3   40.50    6.50
 -13  -6  -5   46.50    7.50
  13   6  -5   39.20    7.60
 -13  -6  -5   19.20    7.30
 -13  -6   5   33.90    6.90
  13  -6  -5   33.80    7.20
 -13  -6   5   32.20    7.00
 -13   6  -5   39.80    7.00
 -13  -6  -7    2.20    7.20
  13   6  -7    6.70    6.50
 -13  -6  -7    9.50    7.80
 -13  -6   7    2.00    6.30
 -13  -6   7   -2.50    5.90
  13  -6  -7    8.40    6.60
  14  -6   0   98.19    9.30
 -14  -6   0   92.39    8.90
  14   6   0  103.89    9.60
 -14  -6   0   75.79    8.30
 -14  -6  -2   17.50    5.60
 -14  -6  -2   26.50    5.90
  14   6  -2   30.00    6.50
  14  -6  -2   23.20    6.20
 -14  -6   2   16.20    5.90
 -14  -6   2   24.30    5.70
 -14  -6  -4  735.33   28.80
 -14  -6  -4  746.13   29.30
  14   6  -4  758.22   29.40
 -14  -6   4  798.92   29.00
  14  -6  -4  804.72   30.20
 -14  -6   4  734.33   28.80
 -14  -6  -6  214.08   15.30
 -14  -6  -6  173.28   14.10
  14  -6  -6  183.58   14.90
 -14  -6   6  193.58   14.70
 -14  -6   6  206.48   13.80
 -15  -6  -1  250.57   13.90
 -15  -6  -1  275.47   14.50
  15  -6   1  249.68   15.10
  15   6  -1  238.68   14.20
 -15  -6   1  264.07   14.10
  15  -6  -1  253.37   15.00
 -15  -6   1  259.57   14.20
  15   6   1  273.57   15.00
 -15  -6  -3   17.30    6.20
  15   6  -3   21.70    6.80
 -15  -6  -3   16.20    6.30
 -15  -6   3    7.30    5.60
 -15  -6   3   23.20    6.30
  15  -6  -3   13.90    6.30
 -15  -6  -5   53.79    9.60
  15   6  -5   68.59    9.50
 -15  -6  -5   64.59    9.60
 -15  -6   5   72.89    9.80
  15  -6  -5   62.89    9.90
 -15  -6   5   77.99   10.10
 -16  -6   0   73.39    9.20
  16  -6   0   89.19    9.90
  16   6   0   83.59    9.60
 -16  -6   0   75.29    8.90
 -16  -6  -2   59.09    8.50
  16   6  -2   61.39    8.80
 -16  -6  -2   75.79    9.00
  16  -6  -2   68.39    9.70
 -16  -6   2   63.89    8.70
 -16  -6   2   61.49    9.00
 -16  -6  -4  233.78   14.80
 -16  -6  -4  215.48   14.30
  16   6  -4  214.88   14.70
  16  -6  -4  234.38   16.00
 -16  -6   4  189.88   13.40
 -17  -6  -1  186.98   13.00
 -17  -6  -1  199.28   13.90
  17  -6   1  195.28   14.50
  17   6  -1  199.28   14.20
 -17  -6   1  176.78   13.60
 -17  -6   1  174.28   12.60
  17  -6  -1  185.58   14.10
   0  -7  -1  207.98    7.70
   0  -7  -1  194.48    6.90
   0   7  -1  211.58    5.80
   0   7  -1  184.98    7.20
   0  -7  -1  202.48    6.70
   0  -7   1  197.08    6.70
   0  -7   1  198.18    7.50
   0  -7   1  186.58    6.50
   0  -7  -3 1215.98   39.00
   0  -7  -3 1330.17   37.90
   0  -7   3 1267.37   37.50
   0  -7  -3 1301.27   38.20
   0  -7   3 1314.87   38.20
   0  -7   3 1282.67   37.50
   0   7  -3 1256.57   38.50
   0  -7  -5  304.97   12.10
   0  -7  -5  300.07   11.70
   0  -7   5  291.67   11.30
   0  -7   5  282.87   11.50
   0   7  -5  284.77   12.90
   0  -7  -5  303.77   13.20
   0  -7   5  288.87   11.40
   0  -7  -7    6.10    3.80
   0  -7   7   13.50    4.10
   0  -7  -7    9.00    4.20
   0  -7  -7   14.60    4.20
   0   7  -7    2.70    4.00
   0  -7  -9  242.18   13.30
   0  -7  -9  241.68   13.80
   0  -7   9  237.68   13.30
   0   7  -9  236.58   17.90
  -1   7   0   -0.70    1.00
   1  -7   0   -2.50    0.50
   1  -7   0   -2.00    0.70
  -1  -7   0   -2.40    0.90
  -1  -7   0   -2.60    1.00
  -1  -7   0   -2.00    1.30
   1  -7   0   -0.20    1.40
   1   7   0   -2.90    1.40
  -1  -7  -2 1316.17   41.00
   1  -7   2 1387.46   39.40
  -1  -7  -2 1387.36   40.10
   1   7  -2 1377.46   40.80
  -1  -7  -2 1354.46   40.20
   1  -7   2 1430.66   39.50
   1  -7   2 1384.66   40.30
  -1  -7   2 1374.76   39.90
   1  -7  -2 1469.15   39.70
   1  -7  -2 1357.26   39.90
  -1   7  -2 1290.57   40.00
  -1  -7   2 1377.96   39.70
  -1  -7   2 1376.96   40.30
   1  -7  -2 1337.27   40.50
   1   7  -4  573.44   20.00
  -1  -7  -4  584.24   19.50
   1  -7   4  576.44   19.00
  -1  -7  -4  569.84   19.00
  -1  -7  -4  574.24   20.50
   1  -7  -4  587.04   19.20
  -1  -7   4  587.54   18.80
  -1   7  -4  564.64   19.60
   1  -7  -4  573.54   18.80
   1  -7  -4  580.64   20.10
  -1  -7   4  575.04   19.00
  -1  -7   4  568.74   18.60
  -1  -7  -6   60.29    6.10
   1  -7   6   47.90    5.20
  -1  -7  -6   63.79    7.10
  -1  -7  -6   56.09    5.60
   1   7  -6   56.79    6.50
  -1  -7   6   60.39    5.60
  -1  -7   6   59.19    5.90
   1  -7  -6   70.39    7.20
   1  -7  -6   57.89    5.60
  -1   7  -6   64.19    7.00
   1  -7  -6   50.79    5.60
  -1  -7  -8  372.96   18.30
   1  -7   8  367.76   16.10
  -1  -7  -8  368.66   16.80
  -1  -7  -8  371.16   16.20
   1   7  -8  378.56   18.60
   1  -7  -8  355.96   16.30
  -1  -7   8  344.97   15.90
  -1   7  -8  368.56   18.10
   1  -7  -8  379.46   16.20
  -1  -7 -10    8.30    5.80
  -1  -7 -10   10.00    5.80
   1  -7  10    0.70    5.30
  -1  -7  10   15.20    5.70
   1  -7 -10    4.60    5.60
   1  -7 -10    8.30    5.50
   2   7  -1  500.85   14.50
   2  -7   1  482.05   15.50
   2  -7   1  510.05   14.20
  -2  -7  -1  490.35   15.70
  -2  -7  -1  502.25   15.40
   2   7  -1  479.95   16.20
  -2  -7  -1  479.95   15.50
  -2  -7   1  470.15   15.10
   2  -7  -1  522.95   14.30
   2  -7  -1  482.75   15.70
   2   7   1  479.45   16.40
  -2   7  -1  472.25   14.50
   2  -7  -1  495.25   14.50
   2  -7  -1  469.65   14.30
   2  -7  -1  508.65   14.80
  -2  -7   1  485.35   15.40
  -2  -7   1  472.75   15.50
   2  -7   3   44.20    3.60
  -2  -7  -3   46.50    4.80
  -2  -7  -3   41.70    3.90
   2   7  -3   45.60    4.20
  -2  -7  -3   45.00    4.00
   2  -7  -3   47.80    3.30
  -2  -7   3   41.10    3.60
  -2   7  -3   47.50    3.90
   2  -7  -3   50.39    4.00
  -2  -7   3   50.19    3.50
  -2  -7   3   40.70    3.40
  -2  -7  -5   28.00    4.30
   2   7  -5   35.60    4.90
   2  -7   5   29.60    3.80
  -2  -7  -5   33.20    4.20
  -2  -7  -5   36.60    5.40
  -2  -7   5   33.90    4.10
  -2  -7   5   32.90    4.00
   2  -7  -5   29.90    4.50
  -2   7  -5   29.80    4.50
  -2  -7   5   32.00    3.90
  -2  -7  -7  408.76   18.80
   2  -7   7  418.36   16.70
   2   7  -7  416.76   18.80
  -2  -7  -7  385.66   17.00
  -2  -7  -7  398.66   16.70
   2  -7  -7  473.15   26.50
   2  -7  -7  428.76   16.90
  -2  -7   7  411.86   16.80
  -2   7  -7  414.06   18.60
  -2  -7  -9    2.20    4.70
   2  -7   9   -0.60    4.30
  -2  -7  -9    5.00    5.20
   2  -7  -9    3.40    4.90
  -2  -7   9   -4.30    4.70
   2  -7  -9    2.60    4.60
   3  -7   0   -1.50    0.90
   3  -7   0   -0.10    1.40
  -3  -7   0   -2.40    1.30
   3   7   0    0.50    1.80
  -3  -7   0   -1.70    1.20
  -3  -7   0    3.80    1.70
   3   7   0   -1.30    0.80
  -3   7   2 1058.49   31.50
   3   7  -2 1080.79   30.80
  -3  -7  -2 1018.30   31.70
   3   7  -2 1034.60   32.40
  -3  -7  -2 1048.10   31.50
   3  -7   2 1052.79   31.20
   3  -7  -2 1042.00   30.50
  -3  -7   2 1062.79   31.20
   3  -7  -2 1077.29   31.20
  -3  -7   2  988.80   31.10
  -3   7  -2 1034.90   30.60
  -3  -7   2 1037.10   31.40
   3  -7   4  380.26   14.10
  -3  -7  -4  421.66   14.90
   3   7  -4  416.06   14.40
  -3  -7  -4  423.66   15.30
   3   7  -4  414.46   16.10
  -3  -7  -4  439.46   16.70
   3  -7  -4  385.06   14.90
  -3  -7   4  406.06   14.60
  -3  -7   4  406.56   14.60
  -3   7  -4  413.76   15.10
  -3  -7   4  423.36   14.50
  -3  -7  -6  106.19    8.80
  -3  -7  -6   90.49    7.70
  -3  -7  -6   91.79    6.90
   3  -7   6   94.89    6.60
   3   7  -6  101.39    8.20
  -3  -7   6   91.59    6.60
  -3  -7   6   95.09    7.30
  -3   7  -6  101.19    8.10
   3  -7  -6  103.29    8.10
  -3  -7   6   96.39    6.90
  -3  -7  -8  273.27   13.80
  -3  -7  -8  284.37   14.50
   3   7  -8  277.37   16.00
  -3  -7  -8  288.57   16.20
   3  -7   8  280.77   13.90
   3  -7  -8  275.77   13.80
  -3  -7   8  262.37   13.90
  -3   7  -8  304.37   16.10
  -3  -7 -10   18.50    6.90
  -3  -7 -10   14.20    6.80
   3   7 -10   16.20    6.40
   3  -7  10    4.60    5.40
  -3   7 -10   19.80    6.40
  -3   7 -10   18.30    5.50
   3  -7 -10   23.90    6.30
  -3  -7  10   15.60    6.50
   3  -7 -10    2.30    5.40
   4   7  -1    1.70    1.30
   4  -7   1    1.80    1.40
  -4  -7  -1    0.90    1.70
   4   7  -1   -1.30    1.90
   4  -7   1    0.50    1.40
  -4   7   1    1.90    1.10
  -4  -7  -1    2.40    1.60
  -4  -7  -1    3.90    1.80
   4   7   1    2.00    2.30
  -4  -7   1    7.00    2.00
  -4  -7   1    0.30    1.40
   4  -7  -1    2.20    1.40
  -4  -7   1    1.50    1.60
  -4   7  -1    3.20    0.70
  -4   7  -1    1.90    0.70
   4  -7  -1    1.60    0.60
   4  -7  -1    1.90    1.70
  -4   7   3  463.05   15.50
   4  -7   3  427.56   14.40
  -4  -7  -3  453.15   15.30
  -4  -7  -3  434.06   15.50
   4   7  -3  425.06   16.10
   4   7  -3  433.06   14.50
  -4  -7   3  434.36   15.00
  -4   7  -3  445.56   13.90
  -4  -7   3  421.76   14.60
  -4  -7   3  417.96   14.70
   4  -7  -3  420.56   15.00
  -4   7  -3  442.66   13.90
   4  -7  -3  426.56   14.50
  -4   7  -3  415.76   14.60
   4  -7   5   67.39    5.50
   4   7  -5   69.19    7.00
  -4  -7  -5   62.29    5.90
   4   7  -5   74.89    5.80
  -4  -7  -5   78.19    5.70
  -4  -7  -5   67.19    7.30
   4  -7  -5   64.59    6.40
  -4  -7   5   66.79    5.80
  -4  -7   5   62.99    5.60
  -4   7  -5   62.39    6.20
   4  -7  -5   62.69    6.10
  -4  -7   5   70.19    5.60
  -4  -7  -7   45.60    7.30
   4   7  -7   42.00    7.20
   4  -7   7   45.50    5.70
  -4  -7  -7   49.20    6.60
   4   7  -7   46.80    6.30
  -4  -7  -7   43.90    6.10
  -4   7  -7   51.09    6.10
  -4   7  -7   39.40    6.60
  -4  -7   7   41.00    6.00
  -4   7  -7   42.10    5.40
  -4  -7   7   41.10    5.90
  -4  -7   7   33.70    5.60
   4  -7   9   75.49    8.60
  -4  -7  -9   87.99    9.70
  -4  -7  -9   85.19    9.50
  -4  -7  -9   79.09   10.20
   4   7  -9   70.69    9.00
   4  -7  -9   66.39    8.50
  -4   7  -9   74.19    8.30
   4  -7  -9   78.69    9.50
  -4  -7   9   93.09    9.40
  -4   7  -9   64.09    7.80
   5   7   0   -0.60    1.30
   5  -7   0    0.50    1.50
  -5  -7   0    0.30    2.00
   5  -7   0    0.10    1.40
   5   7   0    0.30    2.40
  -5  -7   0   -0.10    1.80
  -5   7   0   -0.80    0.60
  -5  -7   0    0.20    1.40
   5  -7   2 1103.69   33.40
  -5  -7  -2 1145.49   34.70
  -5   7   2 1175.58   33.80
   5   7  -2 1099.79   33.70
   5   7  -2 1058.29   35.40
  -5  -7  -2 1115.39   34.30
  -5  -7   2 1087.19   33.50
  -5   7  -2 1180.38   32.30
   5  -7  -2 1167.58   32.80
  -5   7  -2 1106.69   33.20
   5  -7  -2 1128.69   34.10
  -5  -7   2 1105.89   34.10
  -5   7  -2 1153.08   32.10
  -5  -7   2 1131.49   34.40
   5   7  -4  638.44   22.50
  -5  -7  -4  611.34   21.10
  -5  -7  -4  621.44   21.50
   5   7  -4  633.34   20.60
   5  -7   4  596.14   19.90
  -5  -7   4  595.44   20.80
  -5   7  -4  608.54   19.70
   5  -7  -4  613.44   20.90
  -5   7  -4  590.74   20.90
  -5   7  -4  640.94   19.80
  -5  -7   4  644.94   20.80
   5  -7  -4  593.04   21.10
  -5  -7   4  612.44   20.30
   5   7  -6   60.29    6.20
  -5  -7  -6   56.89    6.20
   5  -7   6   58.89    5.60
  -5  -7  -6   58.39    6.40
  -5  -7  -6   51.79    7.50
   5   7  -6   65.99    7.70
  -5   7  -6   51.69    6.50
  -5  -7   6   59.19    6.30
  -5   7  -6   55.39    5.50
  -5  -7   6   50.99    5.80
  -5   7  -6   65.69    5.80
  -5  -7   6   53.59    5.70
   5  -7  -6   52.19    6.60
  -5  -7  -8  232.18   13.50
   5  -7   8  227.88   12.50
  -5  -7  -8  246.68   13.40
  -5  -7  -8  236.78   15.10
   5   7  -8  240.38   15.70
   5   7  -8  226.38   13.10
  -5   7  -8  238.28   12.30
  -5  -7   8  232.08   13.30
  -5  -7   8  219.78   12.90
  -5   7  -8  227.88   12.40
  -5  -7   8  234.58   13.00
   5  -7  -8  230.78   14.00
  -5   7  -8  246.98   14.90
  -5  -7 -10   46.90    8.20
   5  -7  10   38.00    7.00
   5   7 -10   31.40    8.00
  -5  -7 -10   42.20    8.10
   5  -7 -10   31.10    7.10
   5  -7 -10   44.70    8.50
  -5   7 -10   40.50    6.60
  -5  -7  10   34.60    7.50
   6   7  -1  517.95   19.60
  -6  -7  -1  549.15   18.50
  -6  -7  -1  538.15   18.40
   6   7  -1  541.55   18.00
  -6  -7  -1  543.55   17.50
  -6   7   1  567.94   16.20
   6  -7   1  577.34   18.20
  -6   7   1  560.04   17.00
   6  -7   1  546.95   17.30
   6  -7  -1  541.95   18.10
  -6  -7   1  549.25   18.30
  -6   7  -1  570.74   16.00
  -6  -7   1  551.24   18.60
   6   7   1  565.74   20.40
  -6   7  -1  573.14   16.60
  -6  -7   1  553.34   17.40
   6   7   1  521.25   18.00
   6   7  -3   27.40    4.60
  -6  -7  -3   24.60    3.80
   6   7  -3   32.00    3.80
   6  -7   3   26.60    2.90
  -6  -7  -3   21.50    3.80
  -6   7  -3   30.90    2.50
  -6  -7   3   28.70    3.60
  -6   7  -3   35.60    2.60
  -6   7  -3   27.70    3.50
  -6  -7   3   28.10    3.40
  -6  -7   3   30.40    3.30
   6  -7  -3   27.90    3.70
  -6  -7  -5   64.69    7.70
   6  -7   5   67.89    5.30
  -6  -7  -5   70.19    6.30
   6   7  -5   59.49    5.70
  -6  -7  -5   65.79    6.60
   6   7  -5   70.19    7.50
   6  -7  -5   74.49    6.90
  -6  -7   5   69.29    6.50
  -6  -7   5   65.19    5.80
  -6  -7   5   50.69    5.60
  -6   7  -5   65.69    6.50
  -6   7  -5   69.89    5.20
  -6   7  -5   69.59    5.10
  -6  -7  -7  323.67   15.50
   6   7  -7  330.97   15.80
   6  -7   7  338.97   14.40
  -6  -7  -7  333.07   15.90
   6   7  -7  352.46   17.90
  -6  -7  -7  331.87   17.90
  -6  -7   7  335.17   15.20
  -6   7  -7  344.97   14.40
  -6   7  -7  349.96   17.00
  -6   7  -7  317.17   14.30
  -6  -7   7  350.06   15.80
   6  -7  -7  321.67   16.20
  -6  -7   7  349.37   14.80
  -6  -7  -9   10.70    6.10
   6  -7   9    6.40    4.50
   6   7  -9    3.00    5.90
  -6  -7  -9    9.00    6.10
   6  -7  -9    0.10    5.90
  -6  -7   9    6.00    5.40
  -6   7  -9    7.90    5.00
   7   7   0   -0.30    2.80
   7  -7   0    1.10    1.50
  -7   7   0    1.50    1.20
  -7  -7   0   -1.20    1.50
  -7  -7   0   -1.30    2.20
   7   7   0    0.60    2.00
   7  -7   0   -1.80    1.90
  -7  -7   0   -0.40    1.70
  -7  -7  -2  606.74   21.10
   7  -7   2  628.34   19.20
   7   7  -2  620.54   20.50
  -7  -7  -2  634.54   21.00
   7   7  -2  607.24   22.30
  -7   7   2  632.34   18.80
  -7  -7   2  636.44   21.10
  -7   7  -2  643.44   20.10
  -7  -7   2  598.74   19.50
  -7   7  -2  599.14   19.80
  -7  -7   2  634.04   20.80
   7  -7  -2  565.34   20.50
   7  -7   4  306.47   11.10
   7   7  -4  310.17   12.60
  -7  -7  -4  307.47   13.00
  -7  -7  -4  287.27   13.00
   7   7  -4  316.97   14.70
  -7  -7   4  305.67   12.90
  -7   7  -4  289.17   10.80
   7  -7  -4  277.67   12.70
  -7  -7   4  291.27   12.40
  -7   7  -4  303.37   12.70
  -7  -7   4  308.17   11.70
  -7  -7  -6   78.79    9.40
   7  -7   6   78.19    6.00
  -7  -7  -6   82.79    8.30
  -7  -7  -6   63.69    7.20
   7   7  -6   77.39    9.00
   7   7  -6   75.39    7.50
   7  -7  -6   65.39    7.90
  -7  -7   6   76.89    6.50
  -7   7  -6   78.69    8.10
  -7  -7   6   80.19    7.50
  -7   7  -6   88.19    6.10
  -7  -7   6   81.89    7.80
  -7  -7  -8  237.98   16.40
  -7  -7  -8  266.37   15.00
   7   7  -8  236.78   14.30
   7   7  -8  255.07   16.40
  -7  -7  -8  261.57   14.30
   7  -7   8  257.37   12.70
  -7  -7   8  277.17   14.50
   7  -7  -8  223.78   14.70
  -7   7  -8  250.87   16.70
  -7  -7   8  257.87   13.70
  -7  -7   8  262.77   14.70
   8   7  -1   90.29    6.00
   8  -7   1   89.69    6.00
  -8  -7  -1   83.59    6.10
   8   7  -1   77.79    7.10
   8  -7   1   89.09    4.40
  -8  -7  -1   79.19    5.40
   8   7   1   76.39    5.60
   8   7   1   95.69    7.70
  -8  -7   1   84.59    4.50
   8  -7  -1   87.89    6.00
  -8  -7   1   94.89    5.80
  -8  -7   1   84.69    5.80
  -8  -7  -3  401.86   16.00
   8   7  -3  448.96   17.90
   8  -7   3  411.36   13.80
  -8  -7  -3  413.26   16.50
  -8   7   3  430.76   14.10
   8   7  -3  428.26   15.80
  -8  -7   3  418.86   15.90
  -8  -7   3  427.26   14.50
  -8   7  -3  407.16   15.50
   8  -7  -3  407.66   16.20
  -8  -7   3  411.56   16.10
   8   7  -5  237.68   13.40
  -8  -7  -5  216.88   11.80
   8  -7   5  219.78    9.40
  -8  -7  -5  247.98   14.20
   8   7  -5  225.48   11.20
  -8  -7  -5  216.68   11.60
  -8  -7   5  223.78   10.30
  -8  -7   5  230.88   11.40
  -8   7  -5  226.68   11.90
  -8  -7   5  223.48   11.60
   8  -7  -5  217.48   12.10
  -8  -7  -7    0.10    4.90
   8   7  -7    8.50    6.00
  -8  -7  -7    8.90    5.70
  -8  -7  -7    0.00    4.80
   8   7  -7    2.70    4.40
   8  -7  -7    5.50    5.50
  -8  -7   7    0.10    4.50
  -8   7  -7    8.80    4.80
  -8  -7   7    2.90    4.10
  -8  -7   7    1.30    4.70
   8   7  -9  119.59   11.30
  -8  -7  -9  137.99   12.60
  -8  -7  -9  137.69   12.50
   8  -7  -9  130.49   12.30
  -8  -7   9  125.39   12.00
  -8  -7   9  126.29   10.70
   9   7   0   -0.90    3.00
  -9  -7   0    0.60    2.70
   9  -7   0    2.40    2.80
  -9  -7   0    0.20    2.80
   9   7   0   -2.00    2.50
  -9  -7  -2  689.13   23.50
   9   7  -2  671.23   23.10
   9  -7   2  684.63   23.50
  -9  -7  -2  646.64   23.50
   9   7  -2  670.53   25.10
  -9  -7   2  680.83   21.20
  -9  -7   2  703.73   23.70
   9  -7  -2  672.23   23.40
  -9  -7   2  684.83   23.30
   9   7  -4  305.87   15.20
  -9  -7  -4  286.97   14.00
  -9  -7  -4  291.17   13.70
   9   7  -4  289.87   13.40
  -9   7  -4  295.97   13.50
  -9  -7   4  298.87   13.30
   9  -7  -4  306.87   14.20
  -9  -7   4  296.07   13.60
  -9  -7   4  329.47   11.90
   9   7  -6   19.70    6.00
  -9  -7  -6   18.00    5.70
  -9  -7  -6   18.20    5.80
   9   7  -6   17.10    5.30
  -9  -7  -6   21.00    6.60
  -9  -7   6   17.40    5.30
   9  -7  -6   18.40    5.70
  -9   7  -6   20.50    5.50
  -9  -7   6   27.30    6.00
  -9  -7   6   17.20    4.40
   9   7  -8  218.48   14.40
  -9  -7  -8  226.18   14.80
  -9  -7  -8  240.18   14.60
  -9  -7   8  212.98   12.70
  -9  -7   8  253.57   14.50
  -9  -7   8  226.78   14.50
   9  -7  -8  228.48   15.50
  10   7  -1  146.19   10.20
  10   7  -1  148.19    8.90
 -10  -7  -1  151.48    8.50
  10  -7   1  168.48    9.20
 -10  -7  -1  154.08    8.90
  10   7   1  149.59    8.70
  10  -7  -1  162.68    9.20
 -10  -7   1  167.78    8.90
 -10  -7   1  148.39    8.90
  10   7   1  142.49   10.30
  10   7  -3    8.50    4.50
 -10  -7  -3    7.10    4.20
  10   7  -3    4.80    3.60
 -10  -7  -3    5.70    3.90
  10  -7  -3    5.30    4.00
 -10  -7   3   12.40    4.10
 -10   7  -3   11.50    3.60
 -10  -7   3    3.60    3.60
  10   7  -5   22.90    5.50
 -10  -7  -5   19.40    5.50
  10   7  -5   30.20    6.30
 -10  -7  -5   27.10    6.20
 -10  -7   5   23.50    5.60
  10  -7  -5   20.50    5.90
 -10   7  -5   24.00    5.20
 -10  -7   5   26.10    5.70
  10   7  -7  171.98   12.50
 -10  -7  -7  139.39   12.30
 -10  -7  -7  168.88   12.80
  10  -7  -7  203.18   13.40
 -10  -7   7  174.98   13.70
 -10  -7   7  176.38   12.10
 -11  -7   0    0.50    3.60
  11  -7   0   -0.60    3.00
 -11  -7   0   -7.40    3.00
  11   7   0    1.50    4.30
  11   7   0    2.20    3.50
  11   7  -2  434.56   17.50
  11  -7   2  444.46   18.00
  11   7  -2  447.16   19.80
 -11  -7  -2  427.16   17.50
 -11  -7  -2  431.36   17.80
 -11  -7   2  430.46   17.30
  11  -7  -2  428.36   17.80
 -11  -7   2  421.96   17.20
  11   7  -4  214.88   13.10
 -11  -7  -4  185.78   11.40
  11   7  -4  176.38   11.10
 -11  -7  -4  171.88   11.40
 -11  -7   4  168.58   11.00
 -11   7  -4  179.28   10.70
  11  -7  -4  186.08   11.50
 -11  -7   4  182.98   10.90
 -11  -7  -6   25.70    9.00
 -11  -7  -6   25.00    6.70
  11   7  -6   26.60    6.40
 -11  -7  -6   39.30    7.60
  11   7  -6   39.90    8.00
 -11   7  -6   25.80    6.40
 -11  -7   6   38.20    7.50
 -11  -7   6   27.90    6.60
  11  -7  -6   25.00    7.00
 -11  -7  -8  169.78   13.80
  11   7  -8  168.48   13.60
 -11  -7  -8  145.29   14.00
  11  -7  -8  147.39   14.20
 -11  -7   8  161.88   14.00
  12   7  -1    7.70    4.90
  12  -7   1    7.80    4.50
  12   7  -1    2.10    3.70
 -12  -7  -1    1.30    3.90
 -12  -7  -1    8.10    4.30
  12  -7  -1    5.00    3.90
 -12  -7   1    6.20    4.10
 -12  -7   1   14.10    4.60
  12   7   1    3.60    4.30
 -12  -7  -3   90.89    8.80
 -12  -7  -3  112.49    9.70
  12   7  -3  103.39    8.50
  12   7  -3   89.19    9.90
 -12  -7   3   96.39    8.70
  12  -7  -3  104.49    9.30
 -12   7  -3   93.69    7.80
 -12  -7   3   86.79    8.60
  12   7  -5   77.89    9.80
  12   7  -5   50.39    7.30
 -12  -7  -5   68.59    8.80
 -12  -7  -5   53.59    8.20
  12  -7  -5   62.79    8.50
 -12  -7   5   48.80    7.50
 -12  -7   5   57.29    8.50
 -12   7  -5   59.09    7.50
 -12  -7  -7   22.30    7.30
  12   7  -7   -0.10    5.60
 -12  -7  -7   19.00    7.30
  12  -7  -7   11.20    6.90
 -12  -7   7    8.70    6.30
 -12  -7   7   24.30    7.40
 -13  -7   0   -6.10    3.90
  13   7   0    3.10    4.20
  13   7   0    4.80    4.70
 -13  -7   0   -0.20    4.00
  13  -7   0    5.10    4.70
 -13  -7  -2  247.28   13.70
  13   7  -2  259.57   15.20
 -13  -7  -2  256.67   13.50
  13   7  -2  256.87   13.90
 -13  -7   2  275.37   13.60
 -13  -7   2  261.97   13.70
  13  -7  -2  245.18   13.90
 -13  -7  -4  181.48   12.70
  13   7  -4  202.78   13.80
  13   7  -4  179.08   12.40
 -13  -7  -4  214.28   12.90
 -13  -7   4  174.88   11.90
 -13   7  -4  194.58   11.80
 -13  -7   4  190.38   12.40
  13  -7  -4  168.58   12.90
 -13  -7  -6   48.60    8.80
  13   7  -6   46.20    8.00
 -13  -7  -6   37.40    8.00
  13  -7  -6   67.39   10.10
 -13  -7   6   54.19    8.40
 -13  -7   6   48.10    8.40
 -14  -7  -1  195.58   12.20
  14  -7   1  204.28   12.80
  14   7  -1  230.78   14.30
  14   7  -1  193.08   12.60
 -14  -7  -1  205.88   12.20
  14  -7  -1  188.28   12.60
  14   7   1  198.08   12.90
 -14  -7   1  202.88   12.10
 -14  -7   1  177.98   11.90
  14   7  -3   21.60    6.30
 -14  -7  -3    1.60    5.40
 -14  -7  -3   12.40    5.80
  14  -7  -3    4.80    5.00
 -14  -7   3   16.80    5.70
 -14  -7   3   14.80    5.90
 -14  -7  -5   72.39    9.70
 -14  -7  -5   50.69    8.80
  14   7  -5   43.70    7.90
 -14  -7   5   46.40    8.10
  14  -7  -5   48.80    8.80
 -14  -7   5   56.39    8.60
  15   7   0   -1.40    5.00
 -15  -7   0   -7.00    4.40
 -15  -7   0   -1.10    4.80
  15  -7   0   -0.80    5.30
  15   7  -2  238.98   14.40
 -15  -7  -2  227.48   14.00
 -15  -7  -2  214.28   13.50
  15  -7  -2  231.88   14.60
 -15  -7   2  241.18   13.80
 -15  -7   2  241.98   14.00
 -15  -7  -4  141.79   12.30
  15   7  -4  151.18   11.70
 -15  -7  -4  138.99   12.50
 -15  -7   4  118.99   11.20
 -15  -7   4  153.18   12.70
  15  -7  -4  138.99   13.40
 -16  -7  -1   40.70    8.10
  16   7  -1   28.30    7.10
  16  -7   1   25.40    6.60
 -16  -7  -1   37.80    8.10
  16  -7  -1   29.30    7.30
 -16  -7   1   39.50    7.90
 -16  -7   1   29.30    7.60
  16   7  -3  130.19   12.10
 -16  -7  -3  103.79   11.10
 -16  -7  -3  126.19   11.50
 -16  -7   3  114.79   11.00
  16  -7  -3  132.49   12.60
 -16  -7   3  111.89   11.10
   0  -8   0 8843.32  259.67
   0  -8   0 9650.93  260.27
   0  -8   0 9560.54  261.37
   0   8   0 8645.83  262.87
   0  -8  -2    2.30    1.70
   0  -8   2   -0.60    1.70
   0  -8  -2    0.90    1.20
   0  -8   2    2.00    1.20
   0  -8  -2    1.20    2.10
   0  -8  -2    0.60    1.40
   0   8  -2    0.10    1.50
   0  -8   2    0.40    1.10
   0  -8  -4  269.77   11.90
   0  -8   4  265.77   10.20
   0  -8  -4  290.27   10.60
   0  -8   4  268.47   10.10
   0  -8  -4  263.17   10.70
   0   8  -4  297.97   11.60
   0  -8   4  260.47   10.60
   0  -8  -6  753.52   25.60
   0   8  -6  753.92   27.30
   0  -8   6  750.22   25.60
   0  -8  -6  755.22   26.10
   0  -8  -6  797.52   27.80
   0  -8  -8  132.69    9.80
   0   8  -8  132.69   11.00
   0  -8   8  119.49    9.50
   0  -8  -8  106.99    9.10
   0  -8  10  277.57   16.10
   0  -8 -10  274.97   15.10
   0  -8 -10  280.47   15.70
   1   8  -1   42.70    3.50
  -1  -8  -1   43.20    3.60
   1  -8   1   42.90    2.20
   1  -8   1   45.70    3.40
  -1  -8  -1   43.50    2.80
  -1  -8  -1   43.70    3.10
   1  -8   1   43.70    2.10
   1  -8  -1   43.20    3.70
   1  -8  -1   44.80    2.30
   1  -8  -1   44.40    2.50
  -1  -8   1   43.20    2.80
  -1  -8   1   47.10    2.70
  -1  -8   1   43.60    3.60
  -1   8  -1   42.10    2.80
   1  -8  -1   40.50    2.10
   1  -8   3  149.49    6.00
  -1  -8  -3  150.78    7.60
   1  -8   3  152.78    6.80
  -1  -8  -3  151.58    6.60
   1  -8   3  140.99    5.90
   1   8  -3  137.29    7.20
  -1  -8  -3  143.59    6.70
  -1  -8   3  149.79    6.30
  -1   8  -3  146.19    6.80
  -1  -8   3  146.79    6.80
  -1  -8   3  146.29    6.20
   1  -8  -3  131.89    7.00
   1  -8  -3  154.18    6.50
   1  -8  -3  147.39    6.10
  -1  -8  -5 1151.78   36.40
   1  -8   5 1070.59   34.00
  -1  -8  -5 1103.69   34.20
   1   8  -5 1070.39   35.50
  -1  -8  -5 1071.29   34.50
   1  -8  -5 1085.09   34.30
  -1  -8   5 1082.89   34.10
  -1  -8   5 1049.79   33.50
  -1  -8   5 1115.29   33.90
   1  -8  -5 1068.39   33.80
  -1   8  -5 1112.49   35.30
   1  -8  -5 1075.09   35.50
  -1  -8  -7   76.49    7.40
   1  -8   7   79.59    7.30
  -1  -8  -7   86.49    8.90
  -1  -8  -7   82.99    7.70
   1   8  -7   80.89    8.70
  -1  -8   7   85.79    7.50
   1  -8  -7   84.49    7.30
   1  -8  -7   82.59    7.50
  -1   8  -7   69.69    8.00
  -1  -8  -9   55.69    7.80
   1  -8   9   38.70    6.90
  -1  -8  -9   48.90    7.20
   1  -8  -9   37.20    6.70
  -1  -8   9   39.00    6.70
   1  -8  -9   35.50    6.70
   2  -8   0  432.56   12.10
  -2  -8   0  435.16   13.60
  -2  -8   0  407.76   13.30
  -2  -8   0  403.26   13.80
   2   8   0  385.56   14.40
   2  -8   0  443.66   12.40
   2  -8   0  390.16   13.70
   2  -8   2 1650.63   46.10
  -2  -8  -2 1634.34   47.50
   2   8  -2 1638.34   46.20
   2  -8   2 1683.83   47.40
  -2  -8  -2 1614.64   47.60
   2   8  -2 1545.15   48.00
  -2  -8  -2 1591.84   47.10
  -2  -8   2 1585.74   46.80
   2  -8  -2 1651.23   46.80
   2  -8  -2 1537.95   46.20
   2  -8  -2 1640.34   46.50
  -2  -8   2 1634.94   47.40
  -2  -8   2 1643.14   47.10
   2  -8  -2 1570.04   46.80
  -2   8  -2 1603.74   46.60
  -2  -8  -4  386.56   15.70
  -2  -8  -4  426.96   14.50
  -2  -8  -4  404.36   14.70
   2   8  -4  378.46   15.20
   2  -8   4  373.96   14.00
   2  -8  -4  405.16   15.00
  -2  -8   4  392.16   13.80
  -2  -8   4  422.26   14.30
   2  -8  -4  389.36   14.00
  -2   8  -4  389.46   14.60
   2  -8  -4  399.36   13.80
  -2  -8   4  389.66   14.30
  -2  -8  -6   16.80    4.10
   2   8  -6   23.30    5.10
  -2  -8  -6   21.80    4.20
  -2  -8  -6   20.20    4.80
   2  -8   6   16.00    3.80
  -2  -8   6   14.60    3.60
   2  -8  -6   20.60    3.70
  -2  -8   6   14.20    3.70
  -2   8  -6   19.60    4.40
  -2  -8   6   19.60    4.00
   2  -8  -6   19.20    4.20
   2  -8   8  100.09    9.00
  -2  -8  -8   89.89    8.50
   2   8  -8   95.09   10.60
  -2  -8  -8   95.89   10.20
  -2  -8  -8  100.59    9.30
  -2   8  -8   90.39   10.00
   2  -8  -8   95.19    9.00
   2  -8  -8   90.69    8.30
  -2  -8   8   82.29    8.10
  -2  -8 -10  776.42   28.80
  -2  -8 -10  743.03   29.30
   2  -8  10  762.42   29.30
   2  -8 -10  718.73   28.10
  -2  -8  10  759.82   29.50
  -2   8 -10  717.73   28.00
   2  -8 -10  724.53   28.80
   3  -8   1   96.89    4.90
   3   8  -1   93.39    4.10
  -3  -8  -1   96.19    5.00
  -3  -8  -1   96.69    5.10
   3   8  -1   99.69    5.80
  -3  -8  -1   99.99    5.10
   3  -8  -1  105.49    3.50
  -3  -8   1  100.89    4.90
  -3  -8   1   91.89    4.90
   3  -8  -1  101.99    4.30
   3   8   1   90.09    5.90
   3  -8  -1  107.39    3.20
   3  -8  -1   99.99    5.30
  -3   8  -1   96.79    3.50
  -3  -8   1  109.99    5.30
   3   8  -3  945.71   31.00
   3   8  -3  994.60   29.30
   3  -8   3  956.10   29.60
  -3  -8  -3  962.90   30.00
  -3  -8  -3  986.80   30.40
  -3  -8   3  979.10   29.90
  -3   8  -3  983.10   29.60
   3  -8  -3  947.11   29.60
  -3  -8   3  959.40   29.90
  -3  -8   3 1008.60   29.70
   3  -8  -3  975.80   29.30
   3  -8  -3  967.70   29.90
   3   8  -5  153.98    9.50
   3  -8   5  160.28    8.30
  -3  -8  -5  177.38    9.10
  -3  -8  -5  171.18   10.60
  -3  -8  -5  169.98    8.70
   3   8  -5  169.58    8.30
   3  -8  -5  156.18    9.80
  -3  -8   5  168.78    8.50
  -3  -8   5  174.18    8.50
  -3  -8   5  168.48    8.40
   3  -8  -5  182.68    8.40
  -3   8  -5  172.78    9.20
  -3  -8  -7  238.58   11.80
  -3  -8  -7  223.48   13.40
   3   8  -7  236.38   13.50
   3  -8   7  230.88   11.40
  -3  -8  -7  237.58   12.40
  -3  -8   7  220.58   11.60
   3  -8  -7  220.88   11.40
  -3  -8   7  220.38   11.40
  -3   8  -7  219.78   13.10
  -3  -8   7  202.18   11.20
  -3  -8  -9   22.90    6.30
   3   8  -9   20.80    6.20
   3  -8   9   15.70    6.00
  -3  -8  -9   19.00    6.10
  -3  -8   9   23.60    6.40
  -3   8  -9   26.50    5.60
   3  -8  -9   15.50    5.80
  -3   8  -9   15.90    5.00
   3  -8  -9   27.10    6.00
   4   8   0 2579.74   78.29
  -4  -8   0 2701.03   76.79
   4  -8   0 2589.34   76.59
   4   8   0 2555.84   75.99
  -4  -8   0 2768.02   77.19
  -4  -8   0 2763.22   76.89
   4  -8   0 2766.42   76.19
   4  -8   2 1023.40   31.60
   4   8  -2 1002.30   33.30
  -4  -8  -2 1089.39   32.20
  -4  -8  -2 1037.30   32.50
   4   8  -2 1078.89   31.40
  -4   8   2 1102.79   31.80
   4  -8  -2 1075.19   31.70
  -4   8  -2 1053.79   30.80
  -4  -8   2 1061.49   31.90
  -4  -8   2 1052.99   32.20
  -4   8  -2 1064.89   29.90
   4  -8  -2 1037.70   30.70
  -4  -8   2 1070.99   31.90
   4  -8  -2 1024.50   30.40
  -4   8  -2 1034.30   30.00
  -4  -8  -4   12.20    3.20
   4   8  -4   11.60    3.60
   4   8  -4   10.80    2.60
  -4  -8  -4   24.10    4.50
  -4  -8  -4   11.80    3.40
   4  -8   4   11.00    2.50
  -4   8  -4   12.80    2.90
  -4  -8   4    9.30    2.80
  -4  -8   4    6.30    2.70
   4  -8  -4   10.50    3.10
  -4  -8   4   13.80    2.90
   4   8  -6  355.96   16.60
  -4  -8  -6  382.86   17.30
   4  -8   6  370.86   14.50
   4   8  -6  365.36   14.80
  -4  -8  -6  357.36   15.40
  -4  -8  -6  361.16   15.10
  -4  -8   6  351.86   14.50
   4  -8  -6  320.67   15.40
  -4  -8   6  357.06   14.90
  -4  -8   6  349.37   14.50
  -4   8  -6  361.36   15.60
  -4  -8  -8  277.17   15.90
   4   8  -8  259.07   15.70
  -4  -8  -8  243.68   13.30
   4   8  -8  232.68   13.60
  -4  -8  -8  241.48   13.80
   4  -8   8  262.97   13.50
  -4   8  -8  254.87   14.80
   4  -8  -8  246.38   12.90
  -4  -8   8  234.68   12.90
   4  -8  -8  257.67   14.80
  -4   8  -8  248.48   12.60
  -4   8  -8  254.07   12.50
   4   8 -10  143.19   12.80
   4  -8  10  103.79    9.80
  -4  -8 -10  111.79   11.10
  -4  -8 -10  117.79   11.60
   4  -8 -10  125.49   11.30
  -4   8 -10  120.59   10.30
   4  -8 -10  113.79   10.20
   4  -8 -10  135.49   12.50
  -4  -8  10  105.19   10.70
   5   8  -1   43.70    4.90
  -5  -8  -1   47.60    4.20
   5   8  -1   49.00    3.50
  -5   8   1   44.80    2.70
   5  -8   1   38.10    3.40
  -5  -8  -1   39.80    4.10
  -5  -8  -1   43.20    3.70
   5  -8   1   44.30    3.40
   5  -8  -1   44.80    3.90
  -5  -8   1   42.70    3.70
  -5  -8   1   45.80    4.10
   5   8   1   44.70    5.20
  -5  -8   1   44.50    3.90
   5  -8  -1   43.60    3.60
   5   8  -3  398.86   16.00
   5   8  -3  384.96   13.90
  -5  -8  -3  391.86   14.60
  -5  -8  -3  440.56   15.10
   5  -8   3  377.76   13.70
  -5   8  -3  374.46   13.70
  -5   8  -3  398.96   13.20
  -5  -8   3  407.36   14.10
  -5  -8   3  400.86   14.60
  -5   8  -3  403.46   12.70
  -5  -8   3  427.96   14.50
   5  -8  -3  409.36   14.60
  -5  -8  -5  446.46   17.30
   5  -8   5  454.85   16.40
  -5  -8  -5  439.76   17.70
  -5  -8  -5  489.55   19.80
   5   8  -5  443.66   16.80
   5   8  -5  485.45   19.20
  -5  -8   5  443.06   16.60
   5  -8  -5  466.25   17.90
  -5   8  -5  458.95   17.60
  -5   8  -5  447.96   16.00
  -5  -8   5  447.26   16.90
  -5   8  -5  453.25   16.00
  -5  -8   5  466.65   17.30
  -5  -8  -7  452.35   19.00
  -5  -8  -7  445.56   18.60
   5   8  -7  456.75   20.80
   5   8  -7  455.35   18.50
  -5  -8  -7  476.55   21.40
   5  -8   7  449.36   17.70
  -5   8  -7  421.76   17.30
  -5   8  -7  447.56   19.40
  -5   8  -7  452.45   17.50
  -5  -8   7  426.76   18.30
   5  -8  -7  413.66   19.00
  -5  -8   7  435.16   18.00
  -5  -8   7  428.16   17.80
  -5  -8  -9    4.70    5.80
  -5  -8  -9   13.50    6.60
   5  -8   9    8.40    5.00
   5   8  -9    0.10    4.90
  -5  -8   9   18.20    6.20
  -5   8  -9   10.60    7.90
   5  -8  -9   11.50    6.20
   5  -8  -9   10.40    5.90
  -6   8   0 1041.00   30.80
  -6  -8   0 1104.09   33.70
   6   8   0 1128.69   35.40
   6   8   0 1095.99   32.90
   6  -8   0 1064.59   32.90
   6  -8   0 1076.59   32.60
  -6  -8   0 1100.49   32.60
  -6  -8   0 1104.59   33.40
   6  -8   2 1194.08   36.70
   6   8  -2 1257.17   37.40
  -6  -8  -2 1222.48   38.30
  -6  -8  -2 1249.77   38.00
   6   8  -2 1243.08   39.60
  -6  -8   2 1232.18   37.80
   6  -8  -2 1289.97   37.80
  -6  -8   2 1278.67   38.30
  -6   8  -2 1223.38   36.30
  -6  -8   2 1212.88   37.10
  -6  -8  -4  287.47   12.40
  -6  -8  -4  268.47   11.90
   6   8  -4  273.67   11.30
   6  -8   4  261.87   10.40
   6   8  -4  273.77   13.20
  -6  -8   4  283.77   11.20
   6  -8  -4  246.38   11.80
  -6   8  -4  259.17   11.40
  -6  -8   4  301.27   12.10
  -6  -8   4  285.17   11.60
  -6   8  -4  262.57    9.80
  -6  -8  -6   -0.10    3.90
   6   8  -6    5.20    4.70
   6   8  -6    3.10    3.60
  -6  -8  -6   -3.00    3.90
   6  -8   6    4.60    3.10
  -6  -8  -6    9.50    4.20
  -6  -8   6    1.70    3.60
  -6  -8   6    2.00    3.90
  -6   8  -6    6.40    4.00
  -6   8  -6    5.60    3.10
   6  -8  -6    6.10    4.60
  -6  -8   6    5.40    3.90
  -6  -8  -8    1.10    5.10
   6   8  -8   -3.50    4.50
  -6  -8  -8   -1.70    4.90
  -6  -8  -8   -0.30    4.70
   6   8  -8    3.80    5.50
   6  -8   8    5.00    4.30
  -6  -8   8   -2.30    4.70
  -6   8  -8    4.40    5.10
  -6  -8   8   -4.90    4.70
  -6  -8   8   -2.50    4.50
   6  -8  -8   -2.20    5.10
   7  -8   1  249.88   10.40
  -7  -8  -1  261.07   10.90
   7   8  -1  255.47   10.30
  -7  -8  -1  267.77   11.20
   7   8  -1  253.87   12.30
   7  -8   1  269.47    9.60
  -7  -8  -1  269.57    9.70
  -7  -8   1  278.27   11.20
  -7  -8   1  257.67   10.40
   7  -8  -1  256.57   10.40
   7   8   1  276.67   12.80
  -7   8  -1  260.97    8.80
   7   8   1  240.98   10.20
  -7  -8   1  259.17    9.60
   7   8  -3  133.19    7.30
  -7  -8  -3  122.09    7.60
  -7  -8  -3  106.99    7.60
   7  -8   3  129.29    6.10
   7   8  -3  127.29    8.80
  -7  -8   3  125.49    6.90
  -7  -8   3  139.19    7.70
  -7   8  -3  123.89    6.50
   7  -8  -3  128.59    7.60
  -7  -8   3  130.19    6.60
  -7  -8  -5  675.93   24.70
  -7  -8  -5  699.73   24.40
   7  -8   5  665.33   22.20
   7   8  -5  702.43   26.30
  -7  -8  -5  677.33   26.80
   7   8  -5  661.33   23.50
  -7  -8   5  678.93   23.70
  -7  -8   5  663.83   22.90
   7  -8  -5  667.03   24.60
  -7  -8   5  665.73   24.10
  -7   8  -5  649.43   23.90
   7   8  -7    5.90    5.20
   7   8  -7    9.10    4.80
  -7  -8  -7    7.60    5.00
  -7  -8  -7    0.40    4.60
  -7  -8  -7    6.00    5.50
   7  -8   7    5.50    3.50
  -7  -8   7    3.20    4.80
  -7  -8   7    6.70    4.80
  -7  -8   7    0.00    4.00
   7  -8  -7    1.80    4.50
  -7   8  -7   13.10    5.30
  -7  -8  -9    1.30    5.50
  -7  -8  -9   15.90    6.70
   7   8  -9   18.50    6.50
  -7  -8   9   -2.30    5.00
  -7  -8   9   11.40    6.30
   7  -8  -9   20.50    7.20
  -8  -8   0 3281.47   95.19
   8   8   0 3567.44   99.99
   8  -8   0 3438.56   96.89
   8   8   0 3333.97   96.69
  -8  -8   0 3227.28   97.29
  -8  -8   0 3235.48   96.99
  -8  -8  -2   10.00    3.40
   8  -8   2    6.90    2.00
   8   8  -2    2.60    3.50
   8   8  -2    8.40    3.00
  -8  -8  -2   11.40    3.60
  -8  -8   2    4.40    3.10
  -8   8  -2    5.30    2.10
  -8  -8   2    7.70    3.10
  -8  -8   2    3.00    2.10
   8  -8  -2    3.70    2.70
   8   8  -4  139.19    9.80
   8   8  -4  114.89    7.80
  -8  -8  -4  117.09    8.50
  -8  -8  -4  116.49    8.20
   8  -8   4  120.89    6.30
  -8   8  -4  117.99    7.60
  -8  -8   4  116.59    8.10
  -8  -8   4  136.19    8.20
  -8  -8   4  136.09    7.20
   8  -8  -4  122.79    8.60
   8   8  -6  267.67   15.40
   8   8  -6  259.07   13.10
   8  -8   6  251.67   11.10
  -8  -8  -6  272.27   13.70
  -8  -8  -6  242.58   13.70
  -8  -8  -6  286.67   16.90
   8  -8  -6  239.68   14.00
  -8  -8   6  267.87   13.30
  -8  -8   6  234.18   11.90
  -8   8  -6  266.77   13.80
  -8  -8   6  250.77   13.40
   8   8  -8  266.27   15.30
  -8  -8  -8  284.97   16.10
  -8  -8  -8  281.47   15.50
   8  -8  -8  253.07   16.20
  -8  -8   8  257.77   14.90
  -8  -8   8  276.27   14.30
  -8  -8   8  281.07   15.70
   9   8  -1    7.50    3.10
  -9  -8  -1    2.70    3.30
  -9  -8  -1    4.00    3.30
   9   8  -1    4.00    3.70
   9  -8   1    2.80    2.80
   9   8   1    8.20    3.20
  -9  -8   1   -1.20    2.60
  -9  -8   1    1.90    3.20
   9   8   1    8.10    4.20
   9  -8  -1    3.30    2.80
  -9  -8   1    3.60    3.10
   9   8  -3  143.29   10.20
  -9  -8  -3  159.98    9.20
   9   8  -3  162.98    8.90
  -9  -8  -3  152.38    9.40
  -9  -8   3  148.59    9.10
   9  -8  -3  150.38    9.30
  -9  -8   3  154.58    7.30
  -9   8  -3  147.59    8.00
  -9  -8   3  138.79    8.70
   9   8  -5  478.65   21.60
  -9  -8  -5  506.55   22.80
   9   8  -5  471.35   19.20
  -9  -8  -5  470.65   20.10
  -9  -8  -5  487.15   19.80
  -9   8  -5  483.45   19.30
   9  -8  -5  493.35   20.50
  -9  -8   5  504.75   18.00
  -9  -8   5  494.35   19.90
  -9  -8   5  481.75   19.30
  -9  -8  -7  140.09   12.50
   9   8  -7  152.38   11.50
   9   8  -7  166.68   13.30
  -9  -8  -7  151.08   11.50
  -9  -8  -7  167.48   14.00
   9  -8  -7  148.99   11.90
  -9  -8   7  157.58   11.80
  -9  -8   7  150.18   10.00
  -9   8  -7  171.48   11.90
  -9  -8   7  175.38   11.70
  10   8   0  673.33   25.20
 -10  -8   0  607.54   22.70
 -10  -8   0  618.34   22.40
  10   8   0  625.24   22.20
  10  -8   0  647.34   22.40
  10   8  -2 1184.58   37.50
  10   8  -2 1157.18   40.00
 -10  -8  -2 1136.79   38.10
 -10  -8  -2 1144.09   37.80
 -10  -8   2 1152.78   37.50
 -10   8  -2 1173.88   36.20
  10  -8  -2 1189.78   37.80
 -10  -8   2 1198.18   38.10
  10   8  -4  193.78   10.90
 -10  -8  -4  189.28   11.20
  10   8  -4  184.28   12.40
 -10  -8  -4  186.68   11.40
 -10   8  -4  172.78   10.10
 -10  -8   4  189.78   11.10
 -10  -8   4  183.48   10.70
  10  -8  -4  210.68   11.80
 -10  -8  -6   33.70    7.10
  10   8  -6   29.20    7.00
 -10  -8  -6   36.20    7.20
  10   8  -6   13.40    5.60
 -10  -8  -6   18.00    6.80
 -10  -8   6   32.60    6.40
  10  -8  -6   35.30    7.20
 -10  -8   6   18.00    6.00
 -10   8  -6   28.60    5.80
 -10  -8  -8   14.20    6.70
 -10  -8  -8   16.20    7.10
  10   8  -8   10.70    6.40
 -10  -8   8   14.20    7.70
 -10  -8   8   19.20    7.50
  10  -8  -8   12.70    6.50
  11  -8   1   15.60    4.20
  11   8  -1   15.30    4.20
 -11  -8  -1   28.10    5.00
 -11  -8  -1   15.20    4.70
  11   8  -1   18.10    5.50
  11   8   1   16.40    4.60
 -11  -8   1   13.50    3.80
  11  -8  -1   26.00    4.90
 -11  -8   1   23.60    5.10
 -11  -8  -3  328.27   15.50
  11   8  -3  344.07   15.10
  11   8  -3  351.56   17.40
 -11  -8  -3  324.47   15.70
 -11   8  -3  343.77   14.30
 -11  -8   3  328.37   15.50
  11  -8  -3  344.17   15.80
 -11  -8   3  370.66   15.60
  11   8  -5  103.39   11.10
  11   8  -5   91.99    9.00
 -11  -8  -5   89.19    9.50
 -11  -8  -5   79.19    8.90
 -11   8  -5   86.29    8.00
 -11  -8   5   72.99    8.20
 -11  -8   5   99.89    9.60
  11  -8  -5  108.59   10.40
  11   8  -7  167.58   12.90
 -11  -8  -7  179.68   13.90
 -11  -8  -7  180.28   13.20
  11  -8  -7  169.88   13.20
 -11  -8   7  213.98   13.70
 -11  -8   7  190.78   13.60
  12   8   0  680.03   26.90
  12   8   0  627.84   23.90
 -12  -8   0  655.53   24.10
 -12  -8   0  653.23   24.40
  12  -8   0  643.24   24.20
 -12  -8  -2  128.79    9.70
  12   8  -2  127.69   10.90
  12   8  -2  105.59    9.10
 -12  -8  -2  143.29    9.80
 -12  -8   2  135.89    9.70
  12  -8  -2  118.19    9.10
 -12  -8   2  123.79    9.20
 -12  -8  -4   -0.70    5.00
  12   8  -4    1.10    4.00
  12   8  -4    7.80    5.10
 -12  -8  -4    0.30    5.10
 -12   8  -4    1.20    4.00
  12  -8  -4    0.40    4.50
 -12  -8   4   -3.30    4.60
 -12  -8   4   -1.60    4.60
 -12  -8  -6   46.40    8.20
  12   8  -6   53.59    8.00
 -12  -8  -6   44.70    8.60
 -12  -8   6   39.80    8.30
 -12  -8   6   35.80    7.70
  12  -8  -6   52.19    8.50
 -13  -8  -1   19.20    5.70
 -13  -8  -1   18.70    5.60
  13   8  -1   28.80    5.60
  13   8  -1   27.80    6.40
  13  -8   1   20.00    5.30
  13   8   1   26.60    6.20
  13  -8  -1   18.20    5.50
 -13  -8   1   24.40    5.90
 -13  -8   1   26.20    6.00
 -13  -8  -3   87.89    9.50
  13   8  -3  132.09   10.80
 -13  -8  -3  117.19   10.50
  13   8  -3  118.89   11.70
 -13  -8   3   96.39    9.50
  13  -8  -3  119.09   10.70
 -13  -8   3  120.59   10.20
 -13  -8  -5  209.58   14.20
  13   8  -5  204.38   13.30
 -13  -8  -5  216.68   14.00
 -13  -8   5  190.98   13.30
 -13  -8   5  210.48   13.40
  13  -8  -5  197.68   14.20
 -14  -8   0  637.94   24.70
 -14  -8   0  632.64   25.00
  14  -8   0  643.64   25.00
  14   8   0  609.94   24.50
  14   8  -2  481.35   22.30
 -14  -8  -2  465.55   20.30
 -14  -8  -2  441.76   19.80
  14   8  -2  428.96   19.60
  14  -8  -2  424.76   20.00
 -14  -8   2  413.76   19.40
 -14  -8   2  469.95   19.70
 -14  -8  -4   69.39    9.60
 -14  -8  -4   81.09    9.90
  14   8  -4   93.29    9.50
 -14  -8   4   91.19   10.00
 -14  -8   4   89.99    9.70
  14  -8  -4   77.49    9.90
  15  -8   1   21.70    6.20
  15   8  -1   21.80    6.20
 -15  -8  -1   13.90    6.10
 -15  -8  -1    9.60    5.80
 -15  -8   1    5.90    5.70
  15  -8  -1   17.40    6.20
 -15  -8   1    9.00    5.80
  15   8  -3   30.30    7.10
 -15  -8  -3   36.40    7.40
 -15  -8  -3   16.90    6.80
 -15  -8   3   28.60    7.10
  15  -8  -3   28.70    7.20
 -15  -8   3   17.10    6.50
 -16  -8   0  813.72   31.30
  16  -8   0  878.71   32.30
 -16  -8   0  792.92   31.30
 -16  -8  -2   -4.80    5.70
  16   8  -2    7.60    5.70
 -16  -8  -2    6.70    6.10
 -16  -8   2   -6.50    5.00
 -16  -8   2   -1.30    5.50
  16  -8  -2    9.10    6.00
   0  -9  -1 1801.12   54.29
   0  -9  -1 2033.60   55.29
   0  -9   1 1910.41   56.39
   0  -9   1 1914.81   54.99
   0  -9   1 1964.90   55.29
   0   9  -1 1999.70   56.19
   0  -9  -1 1898.41   56.49
   0  -9  -1 1973.60   55.49
   0  -9   3 5275.07  144.49
   0  -9  -3 4926.31  143.59
   0  -9   3 5195.28  143.59
   0   9  -3 5103.29  144.69
   0  -9  -3 5064.99  144.09
   0  -9  -3 4859.91  144.99
   0  -9   3 5143.58  143.39
   0  -9   5  909.81   29.00
   0  -9   5  914.41   28.50
   0  -9  -5  922.41   29.30
   0  -9   5  882.01   28.50
   0   9  -5  885.81   30.00
   0  -9  -5  885.01   30.40
   0  -9  -5  890.31   28.70
   0   9  -7  640.64   24.80
   0  -9  -7  634.44   22.60
   0  -9   7  646.74   23.10
   0  -9  -7  569.54   22.70
   0  -9  -9  842.82   30.80
   0  -9   9  871.31   31.40
   0  -9  -9  833.22   31.10
  -1  -9   0   -1.20    1.70
   1  -9   0   -0.10    0.80
  -1  -9   0    1.40    1.20
   1  -9   0    1.10    0.70
   1  -9   0   -0.70    0.80
   1   9   0   -1.10    1.60
  -1  -9   0   -0.50    1.20
  -1   9   0    1.20    1.30
   1  -9   0   -1.80    1.60
   1  -9   2 1050.29   30.30
  -1  -9  -2 1040.10   32.20
  -1  -9  -2 1063.09   31.00
   1   9  -2 1058.89   32.00
   1  -9   2 1004.30   31.60
  -1  -9  -2  996.70   31.90
  -1  -9  -2 1074.89   31.40
   1   9  -2 1109.89   29.90
   1  -9   2 1041.40   30.40
   1  -9  -2 1062.79   30.50
   1  -9  -2  994.40   30.70
  -1   9  -2  994.10   31.10
  -1  -9   2 1040.10   31.70
  -1  -9   2 1032.70   30.70
   1  -9  -2 1012.20   32.00
   1  -9  -2 1012.10   31.40
  -1  -9   2 1044.40   30.90
  -1  -9  -4  264.37   10.40
   1   9  -4  252.07   11.30
  -1  -9  -4  266.17   11.70
   1  -9   4  262.97    9.80
  -1  -9  -4  265.67   10.60
   1  -9   4  244.38   10.30
  -1  -9   4  246.48   10.00
  -1  -9   4  246.08   10.40
   1  -9  -4  248.58   10.10
   1  -9  -4  247.08   11.10
  -1   9  -4  260.67   10.90
   1  -9  -4  258.97   10.00
  -1  -9   4  248.28    9.70
   1  -9   6   82.89    6.80
  -1  -9  -6   81.29    7.10
  -1  -9  -6   75.09    6.60
   1   9  -6   83.39    7.60
  -1  -9  -6   96.39    7.90
   1  -9  -6   82.69    7.00
   1  -9  -6   83.49    6.80
  -1  -9   6   74.99    6.30
  -1  -9   6   74.39    6.50
  -1   9  -6   70.49    7.40
  -1  -9   6   73.79    6.70
  -1  -9  -8  492.65   19.80
   1   9  -8  499.25   22.80
  -1  -9  -8  487.75   20.50
   1  -9   8  485.55   20.10
   1  -9  -8  500.65   20.70
   1  -9  -8  487.85   19.60
  -1   9  -8  486.85   22.10
  -1  -9   8  514.15   20.50
  -1  -9 -10    5.30    6.60
  -1  -9 -10   24.10    6.50
   1  -9  10   18.70    6.60
  -1  -9  10   18.40    6.90
   1  -9 -10   10.20    6.20
   1  -9 -10   10.30    6.40
   2  -9   1 2653.03   76.79
   2   9  -1 2513.65   77.39
  -2  -9  -1 2566.14   76.89
   2  -9   1 2752.12   74.99
  -2  -9  -1 2695.73   76.29
  -2  -9  -1 2697.63   76.59
   2   9  -1 2838.32   74.89
  -2  -9   1 2632.64   76.79
   2  -9  -1 2828.12   74.99
   2  -9  -1 2656.73   75.29
   2  -9  -1 2675.93   75.29
  -2  -9   1 2607.44   76.19
   2  -9  -1 2556.04   74.79
  -2   9  -1 2788.62   75.59
   2  -9  -1 2587.04   76.99
  -2  -9   1 2668.63   76.39
   2   9  -3 1371.66   42.90
   2  -9   3 1351.96   41.80
  -2  -9  -3 1430.56   41.90
  -2  -9  -3 1373.06   43.30
   2   9  -3 1452.55   40.90
  -2  -9  -3 1408.06   42.20
   2  -9  -3 1370.06   41.60
  -2  -9   3 1418.46   41.70
   2  -9  -3 1410.26   41.00
   2  -9  -3 1401.36   41.30
  -2  -9   3 1391.26   42.00
  -2   9  -3 1395.46   41.70
   2  -9  -3 1410.96   42.00
  -2  -9   3 1399.26   41.40
  -2  -9  -5  904.31   29.70
  -2  -9  -5  926.81   31.40
  -2  -9  -5  879.91   29.20
   2  -9   5  922.11   29.20
   2   9  -5  895.21   30.80
   2  -9  -5  930.61   29.20
  -2  -9   5  935.21   29.00
  -2   9  -5  869.41   29.80
   2  -9  -5  917.51   28.80
  -2  -9   5  887.11   29.00
  -2  -9   5  893.01   29.30
  -2  -9  -7 1236.08   42.30
  -2  -9  -7 1166.78   39.50
  -2  -9  -7 1219.58   40.30
   2  -9   7 1278.07   40.00
   2   9  -7 1254.07   42.30
  -2   9  -7 1181.38   41.50
  -2  -9   7 1264.57   40.10
   2  -9  -7 1240.68   39.40
   2  -9  -7 1190.18   39.60
  -2  -9  -9  457.05   19.80
   2  -9   9  460.05   20.40
  -2  -9  -9  453.45   20.80
   2  -9  -9  445.66   19.90
   2  -9  -9  473.45   19.60
  -2  -9   9  449.95   20.50
   3  -9   0   -0.60    1.80
  -3  -9   0    1.80    1.90
  -3  -9   0   -0.10    1.70
   3  -9   0   -1.40    0.80
   3   9   0   -1.40    1.90
  -3  -9   0   -1.10    1.30
   3   9  -2  359.46   11.50
   3   9  -2  337.27   13.60
  -3  -9  -2  357.86   13.00
  -3  -9  -2  353.76   13.00
  -3  -9  -2  359.06   12.60
   3  -9   2  360.16   12.60
   3  -9  -2  351.26   11.10
   3  -9  -2  349.87   11.20
  -3  -9   2  364.76   12.70
  -3  -9   2  352.26   12.70
   3  -9  -2  392.16   12.10
  -3   9  -2  335.87   11.40
   3  -9  -2  354.16   11.40
  -3  -9   2  355.86   12.30
  -3  -9  -4  135.89    8.60
   3  -9   4  133.89    7.00
   3   9  -4  145.59    6.70
  -3  -9  -4  136.59    7.30
  -3  -9  -4  148.79    7.80
   3   9  -4  134.19    8.30
   3  -9  -4  145.79    6.90
  -3  -9   4  136.19    7.20
   3  -9  -4  136.09    6.50
  -3  -9   4  135.89    7.10
  -3  -9   4  132.59    6.80
   3  -9  -4  129.09    7.30
  -3   9  -4  137.19    7.20
  -3  -9  -6  329.17   15.60
  -3  -9  -6  284.77   13.20
  -3  -9  -6  291.47   13.70
   3   9  -6  312.27   13.10
   3   9  -6  319.37   15.20
   3  -9   6  305.27   13.00
  -3  -9   6  316.67   13.40
   3  -9  -6  306.57   13.00
  -3   9  -6  290.57   13.90
   3  -9  -6  308.07   12.80
  -3  -9   6  304.47   13.00
  -3  -9   6  313.87   13.30
  -3  -9  -8  251.67   14.00
  -3  -9  -8  292.87   14.10
   3  -9   8  267.97   13.90
   3   9  -8  267.07   14.10
   3   9  -8  276.07   16.10
   3  -9  -8  277.37   13.20
  -3   9  -8  272.47   15.60
   3  -9  -8  272.47   13.70
  -3  -9   8  219.48   13.70
  -3  -9 -10    4.70    6.00
   3  -9  10   10.40    5.60
  -3  -9 -10   11.50    6.00
  -3  -9  10   11.30    6.20
   3  -9 -10    9.30    6.00
   3  -9 -10   13.10    6.20
   3  -9 -10    2.90    5.50
   4  -9   1  611.64   20.00
   4   9  -1  614.94   19.10
   4   9  -1  640.24   21.70
  -4  -9  -1  659.03   20.30
  -4  -9  -1  628.44   20.30
  -4  -9  -1  611.34   20.50
  -4  -9   1  644.14   20.20
   4  -9  -1  613.84   20.30
  -4  -9   1  629.84   20.40
   4  -9  -1  655.83   19.50
   4   9   1  627.04   22.00
  -4  -9   1  616.74   20.00
  -4  -9  -3 2593.34   77.39
   4  -9   3 2553.24   76.39
   4   9  -3 2594.04   78.49
  -4  -9  -3 2644.34   76.99
   4   9  -3 2733.13   76.09
   4  -9  -3 2689.43   76.69
  -4  -9   3 2660.93   76.99
   4  -9  -3 2616.84   75.69
  -4  -9   3 2663.73   76.69
  -4   9  -3 2663.03   75.99
  -4   9  -3 2570.44   75.09
   4  -9  -3 2712.63   75.49
  -4  -9   3 2690.33   76.69
  -4  -9  -5  523.55   20.00
   4   9  -5  591.64   22.10
   4  -9   5  587.64   19.70
  -4  -9  -5  578.14   20.70
   4   9  -5  592.84   19.80
  -4  -9  -5  542.25   22.10
  -4  -9   5  558.24   19.80
   4  -9  -5  532.75   20.50
  -4  -9   5  537.35   19.80
  -4  -9   5  565.54   20.10
  -4   9  -5  561.64   20.50
   4  -9  -5  582.04   19.60
  -4  -9  -7  346.47   17.90
  -4  -9  -7  366.56   16.50
   4   9  -7  365.56   18.20
  -4  -9  -7  358.36   16.00
   4   9  -7  369.96   16.00
   4  -9   7  350.76   15.50
   4  -9  -7  349.87   15.20
  -4   9  -7  379.96   17.10
  -4   9  -7  401.56   16.70
  -4  -9   7  359.56   15.60
  -4  -9   7  358.36   15.90
  -4  -9   7  356.96   15.90
   4  -9  -7  325.77   16.40
  -4   9  -7  366.46   15.00
   4   9  -9  608.84   24.80
   4  -9   9  599.54   24.30
  -4  -9  -9  624.64   24.80
  -4  -9  -9  571.44   24.70
  -4  -9   9  611.14   24.90
   4  -9  -9  678.53   26.40
   4  -9  -9  583.74   23.50
   4  -9  -9  582.24   23.90
   5   9   0    1.70    1.40
  -5  -9   0    0.50    2.20
   5  -9   0    1.90    1.50
   5  -9   0    0.00    1.60
   5   9   0    1.10    2.90
  -5  -9   0   -1.20    2.10
  -5  -9   0   -0.80    1.70
   5  -9   2  950.00   29.20
  -5  -9  -2  946.51   30.00
   5   9  -2 1006.20   29.10
  -5  -9  -2  954.20   30.40
   5   9  -2  940.61   31.40
  -5  -9   2  976.50   29.80
  -5   9  -2  953.90   27.90
   5  -9  -2  910.21   29.30
  -5  -9   2  972.40   30.20
  -5  -9   2  968.10   29.60
   5   9  -4  648.74   23.50
  -5  -9  -4  575.14   21.90
  -5  -9  -4  653.03   22.00
   5   9  -4  637.04   20.90
  -5  -9  -4  638.74   24.00
   5  -9   4  618.14   20.70
  -5   9  -4  646.54   21.20
  -5  -9   4  632.84   21.70
  -5  -9   4  633.94   21.20
   5  -9  -4  621.14   21.70
  -5  -9   4  610.04   21.30
  -5  -9  -6   91.99    9.70
   5   9  -6   99.69    9.20
  -5  -9  -6  101.99    8.80
  -5  -9  -6   93.89    8.20
   5   9  -6  112.99    7.80
   5  -9   6   99.79    7.00
  -5  -9   6   89.19    7.70
  -5  -9   6   89.49    7.90
   5  -9  -6  101.99    9.00
  -5  -9   6   88.39    7.50
  -5   9  -6   96.99    8.10
  -5  -9  -8  348.77   18.20
  -5  -9  -8  305.37   15.60
   5   9  -8  296.37   15.50
  -5  -9  -8  318.67   16.20
   5  -9   8  320.17   15.20
   5   9  -8  289.27   19.40
  -5   9  -8  317.67   17.00
  -5  -9   8  288.47   15.30
   5  -9  -8  305.67   16.50
  -5  -9   8  340.77   16.60
  -5  -9   8  301.87   15.40
   5  -9  -8  316.87   14.80
   6  -9   1 2191.88   65.59
   6   9  -1 2328.27   65.79
   6   9  -1 2223.78   68.39
  -6  -9  -1 2279.67   66.69
  -6   9   1 2361.06   64.69
  -6  -9  -1 2273.27   66.99
   6  -9   1 2173.88   65.79
  -6  -9  -1 2312.77   65.99
   6  -9  -1 2316.87   65.99
  -6  -9   1 2270.37   66.89
  -6  -9   1 2249.38   65.79
   6   9   1 2293.37   68.89
  -6  -9   1 2247.08   66.49
   6   9  -3  711.83   22.60
  -6  -9  -3  700.53   23.90
   6  -9   3  666.83   22.10
   6   9  -3  701.23   25.00
  -6  -9  -3  643.84   23.20
  -6  -9   3  707.73   22.60
   6  -9  -3  701.63   23.10
  -6  -9   3  681.73   22.90
  -6   9  -3  712.33   21.90
  -6  -9   3  686.33   23.40
   6   9  -5 1110.09   35.30
  -6  -9  -5 1116.49   38.90
  -6  -9  -5 1107.29   36.30
  -6  -9  -5 1134.99   36.90
   6   9  -5 1118.09   38.40
   6  -9   5 1128.69   34.80
  -6  -9   5 1079.79   36.00
  -6   9  -5 1093.99   35.80
  -6  -9   5 1078.59   35.60
   6  -9  -5 1151.78   36.60
  -6  -9   5 1108.99   35.30
  -6  -9  -7 1076.29   39.50
   6   9  -7 1062.69   35.80
  -6  -9  -7 1049.40   36.80
  -6  -9  -7 1007.80   36.00
   6   9  -7 1151.68   39.60
   6  -9   7 1078.59   34.90
   6  -9  -7 1071.29   37.40
  -6  -9   7 1093.79   35.70
  -6  -9   7  999.60   35.70
  -6  -9   7 1033.70   36.20
  -6   9  -7 1018.90   36.80
   6  -9   9  358.86   17.20
  -6  -9  -9  345.47   18.40
  -6  -9  -9  365.06   18.60
   6   9  -9  356.96   18.10
   6  -9  -9  365.16   17.30
   6  -9  -9  396.56   19.80
  -6  -9   9  355.16   17.50
   7   9   0   -1.00    2.00
  -7  -9   0    2.40    2.00
  -7  -9   0   -3.40    2.30
   7  -9   0    0.90    2.10
  -7  -9   0   -0.80    2.50
   7  -9   0    2.30    2.00
   7   9   0   -0.30    3.00
  -7  -9  -2  293.27   12.60
  -7  -9  -2  300.27   12.50
   7   9  -2  312.47   14.20
   7  -9   2  313.27   11.30
   7   9  -2  320.87   12.00
  -7  -9   2  289.07   12.60
  -7  -9   2  303.67   11.50
  -7  -9   2  316.97   12.50
   7  -9  -2  322.37   12.30
  -7   9  -2  312.47   10.30
  -7  -9  -4   10.00    3.90
   7  -9   4   14.30    3.10
  -7  -9  -4   14.70    4.20
   7   9  -4   13.80    3.60
   7   9  -4   14.50    4.60
   7  -9  -4   16.90    4.10
  -7  -9   4   15.00    4.00
  -7  -9   4   12.10    3.80
  -7  -9   4   17.30    3.70
  -7   9  -4   15.60    3.30
   7   9  -6  158.18   11.70
   7   9  -6  131.79    9.10
  -7  -9  -6  157.18   12.10
  -7  -9  -6  123.89   10.00
   7  -9   6  131.89    8.00
  -7  -9  -6  133.19   10.00
  -7  -9   6  143.29    9.50
  -7  -9   6  133.99    9.60
  -7   9  -6  123.69    9.50
  -7  -9   6  122.99    8.30
   7  -9  -6  121.99   10.30
  -7  -9  -8  307.57   16.60
  -7  -9  -8  301.87   20.30
   7   9  -8  299.67   15.80
  -7  -9  -8  310.77   16.20
   7  -9   8  295.17   14.50
  -7  -9   8  317.87   16.10
   7  -9  -8  320.37   17.20
  -7  -9   8  316.67   16.60
   8   9  -1 1328.67   39.80
   8   9  -1 1303.97   42.60
  -8  -9  -1 1309.57   38.90
  -8  -9  -1 1312.97   40.90
  -8  -9  -1 1300.87   40.60
   8  -9   1 1261.17   38.70
   8  -9   1 1310.57   40.00
  -8   9  -1 1316.37   37.40
  -8  -9   1 1356.56   39.00
  -8  -9   1 1253.87   40.20
   8  -9  -1 1273.27   39.90
  -8  -9   1 1270.27   40.70
   8   9   1 1319.07   43.10
   8   9   1 1274.17   39.90
   8  -9   3 1983.90   57.29
  -8  -9  -3 1922.71   59.49
   8   9  -3 2026.90   58.79
   8   9  -3 2026.50   61.79
  -8  -9  -3 1901.31   59.89
  -8  -9   3 1944.31   59.19
  -8  -9   3 1895.01   59.49
  -8   9  -3 1947.21   57.59
   8  -9  -3 1949.70   59.29
  -8  -9   3 1986.00   57.89
  -8  -9  -5 1023.80   35.10
   8   9  -5 1033.70   36.90
  -8  -9  -5  990.20   34.50
   8   9  -5 1023.00   33.90
  -8  -9  -5 1058.59   37.90
   8  -9   5 1048.20   32.30
  -8  -9   5 1018.20   34.20
  -8  -9   5  995.60   34.50
  -8   9  -5  989.40   33.70
   8  -9  -5 1033.50   34.90
  -8  -9   5 1054.79   33.10
  -8  -9  -7  439.06   21.60
  -8  -9  -7  372.96   18.40
   8   9  -7  392.06   17.60
  -8  -9  -7  377.66   18.00
   8   9  -7  387.56   20.50
  -8  -9   7  401.96   18.50
  -8  -9   7  384.36   16.90
  -8   9  -7  379.56   18.00
  -8  -9   7  387.76   17.80
   8  -9  -7  371.16   18.40
  -8  -9  -9  436.16   22.10
  -8  -9  -9  429.26   20.90
   8  -9  -9  465.25   22.40
  -8  -9   9  450.65   20.20
   9   9   0    0.70    2.70
   9   9   0   -3.00    3.40
  -9  -9   0   -1.10    3.10
   9  -9   0    1.90    2.70
  -9  -9   0   -1.40    2.90
   9   9  -2  603.34   24.10
  -9  -9  -2  632.04   22.40
  -9  -9  -2  598.34   22.60
   9   9  -2  617.24   21.60
  -9   9  -2  612.64   19.90
  -9  -9   2  608.44   22.40
  -9  -9   2  645.44   20.40
  -9  -9   2  632.54   22.10
   9  -9  -2  650.13   22.10
  -9  -9  -4  280.07   13.70
   9   9  -4  301.17   13.30
   9   9  -4  277.67   15.30
  -9  -9  -4  295.97   14.30
  -9   9  -4  280.07   12.40
  -9  -9   4  306.67   14.00
  -9  -9   4  292.47   12.10
   9  -9  -4  288.97   13.90
  -9  -9   4  289.37   13.40
  -9  -9  -6   35.00    7.00
   9   9  -6   49.50    8.30
  -9  -9  -6   31.10    6.50
  -9  -9  -6   38.70    8.20
   9   9  -6   42.70    6.50
  -9  -9   6   42.40    5.70
   9  -9  -6   44.30    7.40
  -9  -9   6   29.00    6.60
  -9   9  -6   32.00    5.90
  -9  -9   6   39.00    6.60
  -9  -9  -8  269.87   16.70
   9   9  -8  334.67   16.90
  -9  -9  -8  275.77   16.20
   9  -9  -8  320.37   17.90
  -9  -9   8  301.37   15.30
  -9  -9   8  312.17   17.30
  -9  -9   8  287.57   16.30
 -10  -9  -1 1435.46   46.10
  10   9  -1 1484.05   48.40
  10   9  -1 1440.36   45.30
 -10  -9  -1 1402.26   45.60
  10  -9   1 1509.85   45.60
  10   9   1 1449.35   45.50
 -10  -9   1 1438.66   46.10
  10  -9  -1 1492.35   45.70
 -10  -9   1 1457.15   45.70
 -10  -9  -3  189.68   11.00
 -10  -9  -3  197.58   11.40
  10   9  -3  191.28   10.40
  10   9  -3  192.88   12.40
 -10  -9   3  202.48   10.90
 -10   9  -3  203.38    9.40
 -10  -9   3  199.28   11.20
  10  -9  -3  195.78   11.00
  10   9  -5  810.52   29.80
  10   9  -5  848.12   33.20
 -10  -9  -5  835.92   30.80
 -10  -9  -5  839.72   31.30
 -10  -9   5  853.11   30.30
 -10  -9   5  845.72   30.80
 -10   9  -5  879.31   29.70
  10  -9  -5  897.41   31.50
 -10  -9  -7  560.54   24.40
  10   9  -7  551.94   23.10
 -10  -9  -7  579.64   24.00
 -10  -9   7  569.84   24.10
  10  -9  -7  512.15   24.30
 -10  -9   7  557.24   24.00
  11   9   0    0.60    4.30
 -11  -9   0   -0.60    3.60
  11  -9   0   -4.20    3.30
  11   9   0    1.20    3.40
 -11  -9   0    4.30    4.00
  11   9  -2  216.18   13.50
  11   9  -2  208.28   11.30
 -11  -9  -2  224.78   12.30
 -11  -9  -2  229.38   12.10
 -11  -9   2  212.18   11.40
  11  -9  -2  202.68   11.50
 -11  -9   2  192.68   11.50
 -11  -9  -4   75.29    8.90
 -11  -9  -4   87.79    9.10
  11   9  -4   98.19   10.50
  11   9  -4   92.59    8.50
  11  -9  -4   91.89    8.90
 -11  -9   4   96.79    9.00
 -11  -9   4  100.99    9.30
 -11  -9  -6  118.79   11.40
  11   9  -6  105.89   10.20
 -11  -9  -6  112.09   11.10
 -11  -9   6  112.49   11.00
  11  -9  -6  126.09   12.20
 -11  -9   6   89.39   10.60
 -12  -9  -1  425.36   18.20
  12   9  -1  451.95   20.80
  12   9  -1  419.86   17.90
 -12  -9  -1  440.56   18.80
  12  -9   1  425.56   18.10
  12   9   1  439.86   18.40
 -12  -9   1  433.06   18.30
 -12  -9   1  407.46   18.20
  12  -9  -1  461.55   18.50
  12   9  -3  603.04   23.10
 -12  -9  -3  580.44   24.10
  12   9  -3  623.74   26.10
 -12  -9  -3  597.44   23.70
 -12  -9   3  590.34   24.10
  12  -9  -3  586.34   23.70
 -12  -9   3  641.64   23.70
 -12  -9  -5  529.55   23.60
 -12  -9  -5  528.35   23.00
  12   9  -5  558.04   22.60
  12  -9  -5  528.75   23.30
 -12  -9   5  556.94   22.80
 -12  -9   5  535.45   23.40
  12   9  -7  187.98   13.30
 -12  -9  -7  189.38   14.50
 -12  -9  -7  190.68   15.20
 -12  -9   7  146.09   12.90
 -12  -9   7  174.38   14.70
  12  -9  -7  179.88   14.10
 -13  -9   0   -1.00    4.50
  13   9   0    6.30    5.80
  13  -9   0    2.90    4.30
  13   9   0   -6.60    4.00
 -13  -9   0   -3.50    4.40
 -13  -9  -2  207.98   13.10
  13   9  -2  192.38   12.10
  13   9  -2  209.78   14.00
 -13  -9  -2  202.88   12.50
 -13  -9   2  210.78   12.40
  13  -9  -2  194.98   12.50
 -13  -9   2  206.58   12.70
  13   9  -4   78.69    8.70
 -13  -9  -4   92.59   10.30
 -13  -9  -4  104.29   10.40
  13  -9  -4   72.79    8.90
 -13  -9   4   88.29    9.70
 -13  -9   4  112.29   10.60
  13   9  -6   77.79    9.60
 -13  -9  -6   82.79   10.50
 -13  -9  -6   79.29   10.50
 -13  -9   6   77.89   10.30
  13  -9  -6   69.19    9.80
 -13  -9   6   80.19   10.00
  14  -9   1  881.41   31.40
 -14  -9  -1  814.92   30.80
  14   9  -1  800.82   30.40
 -14  -9  -1  842.32   31.40
  14   9  -1  866.51   34.00
 -14  -9   1  889.21   32.00
  14  -9  -1  851.41   31.10
 -14  -9   1  820.42   30.80
 -14  -9  -3  165.98   12.70
 -14  -9  -3  147.19   12.20
  14   9  -3  151.48   11.30
  14  -9  -3  142.39   11.90
 -14  -9   3  160.38   11.70
 -14  -9   3  146.09   12.20
 -14  -9  -5  675.33   28.30
 -14  -9  -5  641.44   27.50
  14   9  -5  644.14   26.70
 -14  -9   5  683.83   27.30
  14  -9  -5  686.63   28.10
 -14  -9   5  655.03   27.60
  15  -9   0    6.70    5.30
 -15  -9   0   -1.60    6.10
  15   9   0   -2.00    4.70
 -15  -9   0    1.50    5.20
  15   9  -2  211.38   13.70
 -15  -9  -2  223.88   15.10
 -15  -9  -2  233.98   15.00
 -15  -9   2  222.78   13.90
  15  -9  -2  226.58   14.10
 -15  -9   2  201.58   13.60
 -15  -9  -4   59.89    9.40
 -15  -9  -4   59.39    9.60
  15   9  -4   65.79    8.80
 -15  -9   4   48.40    8.60
  15  -9  -4   84.19   10.30
 -15  -9   4   58.09    8.70
 -16  -9  -1  393.26   19.50
 -16  -9  -1  377.56   19.50
  16   9  -1  424.46   19.60
  16  -9  -1  422.86   19.90
 -16  -9   1  375.36   19.40
 -16  -9   1  388.06   19.20
   0 -10   0 1833.82   50.89
   0 -10   0 1759.62   52.49
   0 -10   0 1843.52   51.29
   0  10   0 1703.73   51.99
   0 -10   2   78.39    3.80
   0 -10  -2   76.09    4.30
   0 -10   2   78.69    3.90
   0  10  -2   69.79    4.70
   0 -10  -2   79.49    5.70
   0 -10   2   75.49    5.00
   0 -10  -2   80.79    5.00
   0 -10  -2   76.79    4.00
   0 -10   4  239.58   10.30
   0 -10   4  248.08    9.50
   0  10  -4  239.28   10.80
   0 -10  -4  249.18    9.90
   0 -10   4  236.98    9.50
   0 -10  -4  252.27   10.20
   0 -10  -4  239.68   11.10
   0 -10  -6 2337.97   71.99
   0  10  -6 2475.35   74.29
   0 -10  -6 2374.46   72.69
   0 -10   6 2543.55   72.99
   0 -10  -8    7.10    5.40
   0  10  -8    6.30    5.40
   0 -10   8   14.30    5.10
   0 -10  -8    7.10    4.90
   0 -10  10  114.09   10.80
   0 -10 -10  103.99   10.00
   0 -10 -10  135.69   11.70
  -1 -10  -1  661.53   21.10
   1 -10   1  669.83   19.20
   1 -10   1  649.64   19.00
   1 -10   1  601.34   20.70
   1  10  -1  613.94   20.80
  -1 -10  -1  694.83   20.30
  -1 -10  -1  655.13   19.80
  -1  10  -1  620.54   20.00
   1 -10  -1  625.34   18.40
  -1 -10   1  643.84   19.90
  -1 -10   1  635.54   20.90
   1 -10  -1  713.73   19.60
   1 -10  -1  623.84   19.70
  -1 -10   1  643.44   19.70
   1 -10  -1  681.03   19.10
   1 -10  -1  629.24   21.00
   1  10  -3   11.10    2.90
  -1 -10  -3   11.90    2.30
  -1 -10  -3   11.60    3.10
   1  10  -3   14.30    1.90
   1 -10   3    8.70    2.70
   1 -10   3   12.10    2.00
  -1 -10  -3   11.00    2.70
   1 -10   3   12.40    2.10
   1 -10  -3    9.20    2.50
  -1 -10   3   11.10    2.30
  -1 -10   3   10.60    2.80
  -1  10  -3    7.60    2.50
  -1 -10   3   13.30    2.50
   1 -10  -3   13.60    2.20
   1 -10  -3   10.80    2.40
  -1 -10  -5   30.20    5.20
   1 -10   5   23.40    4.00
   1  10  -5   19.90    4.20
  -1 -10  -5   22.50    4.20
  -1 -10  -5   23.50    3.80
   1 -10  -5   21.20    3.70
  -1 -10   5   23.40    3.80
  -1 -10   5   21.20    4.20
  -1 -10   5   26.30    3.80
   1 -10  -5   15.10    3.40
  -1  10  -5   14.10    4.00
   1  10  -7   27.40    6.30
   1 -10   7   22.70    5.10
  -1 -10  -7   18.40    4.90
  -1 -10  -7   23.50    5.10
  -1 -10   7   15.90    5.30
   1 -10  -7   14.00    4.10
   1 -10  -7   23.50    5.00
  -1  10  -7   20.10    5.70
  -1 -10  -9  227.68   13.30
  -1 -10  -9  250.47   14.90
   1 -10   9  271.47   15.10
   1 -10  -9  243.88   14.00
  -1 -10   9  253.47   14.30
   1 -10  -9  231.68   13.00
   2  10   0    9.70    2.70
   2 -10   0    9.10    1.00
  -2 -10   0    7.90    2.40
  -2 -10   0   16.10    2.30
   2 -10   0   10.20    2.50
  -2 -10   0   11.00    2.10
   2  10  -2  140.49    4.80
  -2 -10  -2  119.69    6.30
   2 -10   2  139.69    5.00
   2  10  -2  115.39    6.80
  -2 -10  -2  124.19    6.10
   2 -10   2  132.29    6.70
  -2 -10  -2  129.59    6.90
  -2 -10   2  124.39    5.80
  -2 -10   2  130.59    6.10
   2 -10  -2  133.69    5.00
   2 -10  -2  133.59    5.40
   2 -10  -2  138.79    5.40
   2 -10  -2  118.49    6.80
  -2  10  -2  116.19    5.50
  -2 -10   2  133.59    6.90
   2 -10  -2  135.69    5.50
   2 -10   4 1797.42   54.19
  -2 -10  -4 1818.42   54.09
  -2 -10  -4 1887.41   54.69
   2  10  -4 1905.31   53.19
  -2 -10  -4 1822.42   55.99
   2  10  -4 1784.72   55.49
  -2 -10   4 1791.62   53.59
  -2  10  -4 1780.52   54.29
  -2 -10   4 1793.92   54.29
   2 -10  -4 1758.82   53.19
   2 -10  -4 1824.12   53.79
  -2 -10   4 1836.62   53.99
   2  10  -6  213.48   12.10
  -2 -10  -6  214.18   11.10
  -2 -10  -6  226.58   12.50
   2 -10   6  217.88   11.00
  -2 -10  -6  217.48   10.70
  -2 -10   6  196.78   10.60
  -2 -10   6  203.48   10.60
   2 -10  -6  232.28   10.20
  -2 -10   6  192.68   10.00
   2 -10  -6  206.08   10.40
  -2  10  -6  222.88   11.80
  -2 -10  -8  235.38   13.10
   2  10  -8  262.17   15.20
   2  10  -8  229.78   14.70
   2 -10   8  243.48   13.50
  -2 -10  -8  224.18   13.10
  -2  10  -8  209.98   13.80
  -2 -10   8  233.08   13.00
   2 -10  -8  214.88   12.40
   2 -10  -8  242.58   12.60
   2 -10  10  148.59   12.50
  -2 -10 -10  165.98   13.40
  -2 -10 -10  147.89   12.70
   2 -10 -10  175.78   11.50
   2 -10 -10  162.28   11.90
  -2 -10  10  155.88   13.40
   3  10  -1  195.68    6.10
   3  10  -1  180.28    8.90
  -3 -10  -1  189.68    8.30
  -3 -10  -1  191.68    8.00
   3 -10   1  175.88    7.80
  -3 -10  -1  172.08    7.40
   3 -10  -1  207.68    6.60
  -3 -10   1  177.78    7.60
  -3  10  -1  175.28    5.90
  -3 -10   1  193.98    7.50
   3 -10  -1  179.78    8.30
  -3 -10   1  169.28    7.90
   3  10   1  177.58    9.10
  -3 -10  -3  131.19    7.10
   3  10  -3  135.29    7.90
  -3 -10  -3  127.19    7.80
   3  10  -3  131.09    5.70
   3 -10   3  125.09    6.70
  -3 -10  -3  143.89    7.10
   3 -10  -3  162.18    5.80
  -3 -10   3  138.39    6.50
   3 -10  -3  130.39    5.80
   3 -10  -3  124.89    6.40
  -3 -10   3  135.49    6.90
  -3 -10   3  119.59    7.10
  -3  10  -3  128.09    6.20
   3 -10   5   13.30    3.70
  -3 -10  -5   11.70    3.60
   3  10  -5   10.60    4.00
   3  10  -5   18.30    3.40
  -3 -10  -5   17.00    4.00
  -3 -10  -5   17.00    4.40
  -3  10  -5    9.90    3.40
   3 -10  -5   17.80    3.80
   3 -10  -5   13.80    3.10
  -3 -10   5    5.30    3.30
  -3 -10   5   11.70    3.30
  -3 -10   5   19.70    3.60
   3 -10  -5   13.70    3.50
  -3 -10  -7  226.18   12.30
   3  10  -7  205.28   11.40
   3  10  -7  219.78   13.60
   3 -10   7  213.98   11.80
  -3 -10  -7  222.58   11.80
   3 -10  -7  216.08   10.80
   3 -10  -7  221.48   11.30
  -3  10  -7  223.58   12.70
  -3 -10   7  201.58   11.50
  -3 -10   7  236.38   12.10
  -3 -10   7  199.28   11.90
  -3 -10  -9  236.18   14.20
   3 -10   9  262.87   15.00
  -3 -10  -9  263.37   15.70
  -3 -10   9  269.57   15.40
   3 -10  -9  260.37   14.10
   3 -10  -9  271.87   14.50
   3 -10  -9  298.67   16.00
   4  10   0 2045.50   62.69
  -4 -10   0 2123.49   61.09
  -4 -10   0 2145.39   61.39
   4 -10   0 2157.58   59.79
   4 -10   0 1965.00   60.89
  -4 -10   0 2107.09   60.89
   4 -10   2  289.67   11.10
  -4 -10  -2  310.07   11.90
   4  10  -2  303.17   10.10
   4  10  -2  282.17   12.40
  -4 -10  -2  283.97   11.20
  -4 -10  -2  278.67   11.40
   4 -10  -2  306.17   10.50
  -4 -10   2  287.27   10.90
  -4 -10   2  289.47   11.30
  -4  10  -2  294.37    9.50
  -4 -10   2  297.17   11.30
  -4 -10  -4  259.37   11.30
  -4 -10  -4  258.17   12.60
   4  10  -4  254.87   10.00
   4 -10   4  249.08   10.70
  -4 -10  -4  248.18   11.40
   4  10  -4  238.18   12.10
  -4 -10   4  237.68   10.60
  -4 -10   4  228.78   10.30
  -4  10  -4  260.97   10.50
   4 -10  -4  258.97   10.00
  -4 -10   4  250.47   10.80
   4 -10  -4  250.37   10.90
   4 -10  -4  264.47    9.70
  -4 -10  -6 1480.85   46.70
   4 -10   6 1446.86   45.60
   4  10  -6 1517.75   45.60
  -4 -10  -6 1517.15   49.00
  -4 -10  -6 1491.55   46.30
  -4 -10   6 1508.05   46.20
   4 -10  -6 1462.05   45.40
   4 -10  -6 1431.46   46.70
  -4  10  -6 1428.06   46.50
   4 -10  -6 1458.65   44.80
  -4 -10   6 1335.77   45.30
  -4 -10   6 1455.95   45.80
  -4 -10  -8   55.19    7.90
  -4 -10  -8   50.99    7.50
   4 -10   8   45.60    6.60
  -4  10  -8   46.90    7.80
   4 -10  -8   63.39    7.60
   4 -10  -8   50.39    7.60
   4 -10  -8   54.89    6.80
  -4 -10   8   59.39    7.90
   5  10  -1  599.54   21.30
   5 -10   1  555.44   19.10
  -5 -10  -1  605.34   20.00
  -5 -10  -1  560.24   19.40
   5  10  -1  595.74   18.40
  -5 -10  -1  578.94   19.40
  -5 -10   1  596.14   19.50
   5 -10  -1  578.54   19.50
  -5 -10   1  580.94   19.70
   5  10   1  600.64   21.80
  -5 -10   1  592.74   19.40
   5 -10  -1  596.04   18.60
   5 -10   3   85.09    5.60
   5  10  -3   89.49    5.20
  -5 -10  -3   93.79    6.50
   5  10  -3   79.29    7.00
  -5 -10  -3   88.59    6.10
  -5  10  -3   89.09    4.70
   5 -10  -3   83.79    5.50
  -5 -10   3   86.39    6.00
  -5 -10   3   99.49    6.30
  -5 -10   3   89.29    5.90
  -5 -10  -5   16.50    5.10
   5  10  -5   23.20    3.90
  -5 -10  -5   16.80    4.40
   5 -10   5   19.70    3.80
   5  10  -5   14.40    4.60
  -5 -10  -5   14.00    4.30
  -5 -10   5   11.90    3.90
  -5 -10   5   13.60    3.90
   5 -10  -5   14.80    3.20
   5 -10  -5   13.90    4.00
  -5 -10   5   13.60    3.80
  -5  10  -5   17.90    3.90
  -5 -10  -7   22.40    6.60
  -5 -10  -7   20.00    5.70
  -5 -10  -7   14.60    5.10
   5  10  -7   24.10    6.40
   5  10  -7   27.80    5.40
   5 -10   7   29.60    5.00
  -5 -10   7   20.30    5.00
   5 -10  -7   23.80    5.60
  -5  10  -7   18.20    5.40
   5 -10  -7   30.30    5.50
  -5 -10   7   16.40    5.00
   5 -10  -7   24.80    4.80
  -5 -10   7   22.60    5.40
  -5 -10  -9  161.88   12.70
   5 -10   9  170.88   12.00
  -5 -10  -9  175.38   12.40
   5 -10  -9  173.08   13.20
  -5 -10   9  193.88   13.20
   5 -10  -9  174.88   11.30
   6 -10   0   23.50    3.10
   6  10   0   25.40    2.90
   6  10   0   23.80    4.60
  -6 -10   0   18.50    2.90
   6 -10   0   23.90    3.00
  -6 -10   0   23.90    3.80
  -6 -10   0   28.00    3.80
  -6 -10  -2  379.96   15.00
   6  10  -2  386.76   13.50
  -6 -10  -2  378.06   14.50
   6 -10   2  376.96   13.70
   6  10  -2  374.06   16.00
  -6 -10   2  385.66   14.40
  -6  10  -2  396.16   11.60
   6 -10  -2  394.16   14.00
  -6 -10   2  396.26   14.10
  -6 -10   2  392.36   14.80
   6  10  -4 1728.03   50.99
  -6 -10  -4 1638.74   51.99
   6 -10   4 1721.73   50.99
  -6 -10  -4 1692.73   52.69
   6  10  -4 1696.53   54.09
  -6 -10   4 1617.04   51.49
   6 -10  -4 1696.73   51.89
  -6 -10   4 1733.43   51.39
  -6 -10   4 1667.23   51.99
  -6  10  -4 1784.12   50.89
  -6 -10  -6  269.27   15.20
   6  10  -6  272.27   12.50
  -6 -10  -6  242.98   13.50
   6 -10   6  265.07   12.00
  -6 -10  -6  277.07   13.50
   6  10  -6  265.47   15.10
  -6 -10   6  246.58   12.20
   6 -10  -6  244.38   13.40
  -6  10  -6  243.18   12.90
  -6 -10   6  256.97   12.70
  -6 -10   6  262.77   13.10
  -6 -10  -8  217.48   13.60
   6 -10   8  234.98   12.90
  -6 -10  -8  261.47   14.70
  -6 -10   8  226.38   13.30
   6 -10  -8  230.08   14.10
  -6 -10   8  208.58   13.60
  -6 -10   8  234.58   13.60
   7 -10   1  192.68    8.40
   7  10  -1  209.28   11.30
  -7 -10  -1  204.28    8.90
  -7 -10  -1  198.48    9.90
  -7 -10  -1  205.58    9.70
   7  10  -1  206.18    8.70
   7 -10   1  208.58    9.00
  -7 -10   1  227.68    9.00
  -7 -10   1  199.28    9.50
  -7 -10   1  192.58    9.70
   7 -10  -1  209.88    9.00
   7  10   1  209.28   11.60
  -7 -10  -3    1.30    3.20
   7 -10   3    3.30    2.40
   7  10  -3   -1.70    2.30
   7  10  -3   -1.70    3.30
  -7 -10  -3    4.00    3.40
  -7 -10   3   -2.10    2.60
  -7  10  -3    2.30    1.70
  -7 -10   3    9.70    3.60
   7 -10  -3    0.90    2.60
  -7 -10   3    5.90    2.80
  -7 -10  -5   94.69    8.70
  -7 -10  -5   97.69    8.40
  -7 -10  -5  107.79   10.70
   7  10  -5  109.69   10.40
   7 -10   5   89.89    6.60
   7  10  -5   97.39    7.30
  -7 -10   5   79.09    6.80
  -7 -10   5   82.29    7.50
  -7 -10   5   85.59    8.10
  -7  10  -5   96.29    7.10
   7 -10  -5  101.09    8.30
   7 -10   7   47.40    6.00
  -7 -10  -7   57.29    8.00
   7  10  -7   62.49    9.50
  -7 -10  -7   39.60    7.40
  -7 -10  -7   68.79    9.70
   7  10  -7   63.69    7.50
  -7 -10   7   48.10    6.90
  -7 -10   7   47.80    7.60
  -7  10  -7   76.19    8.30
  -7 -10   7   43.60    6.40
   7 -10  -7   46.90    7.70
  -7 -10  -9  291.57   17.40
  -7 -10  -9  319.37   17.30
  -7 -10   9  337.37   17.60
  -7 -10   9  344.37   17.20
   7 -10  -9  306.27   17.70
   8  10   0  616.44   20.90
  -8 -10   0  653.43   20.40
  -8 -10   0  599.64   21.90
   8 -10   0  639.34   20.50
   8 -10   0  578.44   20.80
  -8 -10   0  621.84   21.60
   8  10   0  638.34   24.10
  -8 -10  -2  145.99    8.70
   8  10  -2  168.98   10.50
   8  10  -2  149.39    8.00
   8 -10   2  167.48    7.30
  -8 -10  -2  148.99    9.10
  -8 -10   2  162.08    7.70
   8 -10  -2  146.99    8.30
  -8 -10   2  142.39    8.80
  -8 -10   2  148.59    8.50
  -8 -10  -4  147.99    9.70
   8  10  -4  131.49    8.40
   8  10  -4  145.49   10.70
   8 -10   4  132.29    7.30
  -8 -10  -4  129.29    9.00
  -8 -10   4  132.89    8.10
  -8 -10   4  139.99    9.20
   8 -10  -4  115.09    8.50
  -8 -10   4  124.39    8.60
  -8  10  -4  143.89    7.50
   8 -10   6 1359.66   43.50
  -8 -10  -6 1296.27   44.60
   8  10  -6 1363.96   43.20
   8  10  -6 1363.86   46.90
  -8 -10  -6 1356.36   47.70
  -8 -10  -6 1281.17   43.90
  -8 -10   6 1291.37   44.00
   8 -10  -6 1302.17   44.40
  -8 -10   6 1356.56   42.60
  -8 -10   6 1332.67   43.70
  -8  10  -6 1313.37   43.20
  -8 -10  -8   20.80    6.80
  -8 -10  -8   30.00    7.30
  -8 -10   8   34.70    7.50
  -8 -10   8   40.10    7.50
  -8 -10   8   26.90    6.10
   8 -10  -8   32.00    7.00
   9  10  -1  340.77   13.60
   9 -10   1  334.97   13.80
  -9 -10  -1  356.36   14.60
  -9 -10  -1  357.36   15.00
   9  10  -1  368.06   16.70
  -9 -10   1  340.27   14.40
  -9 -10   1  343.47   12.70
  -9 -10   1  334.77   14.70
   9 -10  -1  332.87   13.80
   9  10   1  350.96   16.90
  -9 -10  -3   44.70    6.50
   9  10  -3   49.10    7.20
   9  10  -3   57.09    5.70
  -9 -10  -3   44.50    6.00
  -9 -10   3   43.50    5.90
  -9 -10   3   41.70    5.90
   9 -10  -3   47.60    5.90
  -9 -10   3   58.79    5.10
  -9 -10  -5    7.40    4.70
  -9 -10  -5    8.90    5.10
   9  10  -5    8.70    5.40
  -9 -10  -5    5.00    5.10
   9  10  -5    1.10    3.90
  -9  10  -5    6.10    3.40
   9 -10  -5    8.90    4.70
  -9 -10   5    8.40    4.80
  -9 -10   5    5.70    3.70
  -9 -10   5    6.30    4.70
  -9 -10  -7   25.40    7.80
  -9 -10  -7   27.00    6.90
   9 -10  -7   20.50    6.30
  -9 -10   7   25.30    6.80
  -9 -10   7   35.50    6.30
  -9 -10   7   34.10    7.40
 -10 -10   0  147.29    9.40
 -10 -10   0  158.88    9.90
  10  10   0  158.08    9.10
  10 -10   0  160.08    9.00
  10  10   0  183.68   11.90
  10  10  -2   64.29    6.40
  10  10  -2   65.59    8.30
 -10 -10  -2   69.69    7.60
 -10 -10  -2   58.69    6.90
 -10 -10   2   57.59    6.50
 -10 -10   2   60.49    7.00
  10 -10  -2   59.79    6.40
  10  10  -4  850.31   29.00
  10  10  -4  864.41   32.60
 -10 -10  -4  830.32   30.60
 -10 -10  -4  814.62   29.90
 -10 -10   4  834.82   29.60
 -10 -10   4  842.02   30.10
  10 -10  -4  814.12   29.70
  10  10  -6  278.57   15.20
 -10 -10  -6  259.87   15.60
 -10 -10  -6  298.07   18.20
 -10 -10  -6  284.87   15.50
 -10 -10   6  271.57   14.80
 -10 -10   6  271.97   15.30
  10 -10  -6  247.28   15.20
  11 -10   1   94.39    7.80
  11  10  -1  115.79   10.30
 -11 -10  -1  101.89    8.70
 -11 -10  -1   95.89    8.80
  11  10  -1   99.89    7.90
  11 -10  -1  107.19    8.10
 -11 -10   1   92.99    8.50
 -11 -10   1   82.09    8.10
 -11 -10  -3   77.69    8.80
  11  10  -3   89.39    8.00
  11  10  -3   75.49    9.40
 -11 -10  -3   79.49    8.60
  11 -10  -3   78.29    7.80
 -11 -10   3   73.39    8.20
 -11 -10   3   74.49    8.00
 -11 -10  -5   13.50    6.30
 -11 -10  -5   13.70    6.00
  11  10  -5   17.90    5.30
  11  10  -5   18.10    7.10
  11 -10  -5   14.10    5.50
 -11 -10   5   16.00    5.50
 -11 -10   5   15.50    6.20
 -11 -10  -7  165.58   14.10
 -11 -10  -7  177.98   14.80
  11 -10  -7  158.78   13.10
 -11 -10   7  145.59   12.90
 -11 -10   7  162.38   13.50
  12  10   0  364.46   18.90
 -12 -10   0  346.07   16.60
 -12 -10   0  362.76   16.30
  12 -10   0  370.36   16.10
  12  10   0  345.77   15.70
  12  10  -2  190.88   11.00
 -12 -10  -2  166.88   11.70
  12  10  -2  162.78   12.50
 -12 -10  -2  166.08   11.20
  12 -10  -2  183.58   11.20
 -12 -10   2  168.18   11.00
 -12 -10   2  165.08   11.30
  12  10  -4  118.89    9.60
  12  10  -4  100.49   11.20
 -12 -10  -4  117.39   11.20
 -12 -10  -4   95.59    9.90
 -12 -10   4   81.79    9.10
 -12 -10   4   92.29    9.70
  12 -10  -4  102.49    9.60
 -12 -10  -6  567.24   25.90
 -12 -10  -6  561.04   24.60
 -12 -10   6  577.44   24.80
 -12 -10   6  563.04   24.60
  13  10  -1  161.58   10.70
  13 -10   1  158.98   11.00
  13  10  -1  153.88   12.50
 -13 -10  -1  171.88   11.40
 -13 -10  -1  147.49   11.30
 -13 -10   1  156.78   11.50
  13 -10  -1  156.98   10.90
 -13 -10   1  147.79   11.00
 -13 -10  -3    0.80    5.40
 -13 -10  -3   -2.40    5.20
  13  10  -3    4.80    4.70
 -13 -10   3    5.50    5.20
  13 -10  -3   11.30    5.20
 -13 -10   3    8.80    6.30
 -13 -10  -5   10.10    7.80
 -13 -10  -5   30.30    7.70
  13 -10  -5   23.00    6.90
 -13 -10   5   35.00    7.40
 -13 -10   5   38.40    7.90
  14 -10   0   14.60    5.40
 -14 -10   0   17.60    7.00
 -14 -10   0   15.20    6.10
  14  10   0   22.70    5.70
 -14 -10  -2  260.17   15.40
 -14 -10  -2  235.18   14.40
  14  10  -2  258.07   14.30
 -14 -10   2  246.68   14.80
  14 -10  -2  262.67   14.60
 -14 -10   2  265.47   14.70
 -14 -10  -4  813.12   31.60
 -14 -10  -4  819.72   32.00
  14 -10  -4  816.82   31.30
 -14 -10   4  759.42   30.40
 -14 -10   4  801.02   31.30
 -15 -10  -1  146.09   12.50
  15  10  -1  141.79   11.30
 -15 -10  -1  131.79   12.60
  15 -10  -1  136.49   11.80
 -15 -10   1  141.79   12.90
 -15 -10   1  159.18   12.70
 -15 -10  -3    4.10    6.30
 -15 -10  -3    4.60    6.40
  15 -10  -3    4.70    5.40
 -15 -10   3    9.90    6.40
 -15 -10   3   -0.40    5.90
 -16 -10   0  183.58   13.70
  16 -10   0  178.88   12.60
 -16 -10   0  171.98   13.80
   0 -11  -1  877.21   26.80
   0 -11  -1  849.61   27.60
   0 -11   1  884.11   26.00
   0 -11   1  851.11   27.50
   0 -11   1  870.51   25.70
   0  11  -1  867.31   27.00
   0 -11  -1  882.21   26.20
   0 -11  -1  904.11   25.90
   0 -11  -3   18.70    2.90
   0 -11   3   22.00    2.70
   0  11  -3   16.00    3.10
   0 -11   3   19.20    2.70
   0 -11  -3   22.40    2.90
   0 -11   3   17.40    3.30
   0 -11   5  349.17   13.20
   0 -11   5  338.57   14.10
   0 -11  -5  349.17   13.80
   0  11  -5  325.67   14.40
   0 -11   5  354.66   13.40
   0 -11  -5  334.57   13.30
   0  11  -7  305.37   15.40
   0 -11  -7  307.67   13.50
   0 -11   7  295.37   14.10
   0 -11  -7  267.07   13.60
   0 -11  -9   37.70    6.90
   0 -11  -9   33.80    6.70
   0 -11   9   42.70    7.30
   1  11   0    0.40    2.00
   1 -11   0   -1.20    1.00
  -1 -11   0   -1.80    2.20
  -1 -11   0    1.60    1.60
   1 -11   0    1.10    0.90
   1 -11   0    0.00    1.30
   1 -11   0   -0.50    2.10
  -1 -11   0   -0.10    1.20
  -1 -11  -2  546.85   17.10
   1 -11   2  547.35   16.30
  -1 -11  -2  540.35   17.60
  -1 -11  -2  561.94   18.50
  -1 -11  -2  580.74   18.80
   1  11  -2  531.35   18.30
   1 -11   2  523.75   18.10
   1 -11   2  534.25   16.50
  -1 -11   2  480.35   17.90
  -1  11  -2  546.45   17.50
   1 -11  -2  542.15   16.90
  -1 -11   2  528.95   16.80
   1 -11  -2  486.55   16.40
  -1 -11   2  532.35   17.10
   1 -11  -2  528.25   16.40
   1 -11  -2  518.65   18.50
  -1 -11  -4  159.08    8.40
  -1 -11  -4  172.38    8.10
   1 -11   4  157.08    7.30
   1 -11   4  189.78    9.00
   1  11  -4  162.48    9.10
  -1  11  -4  169.18    8.60
   1 -11  -4  175.18    8.10
   1 -11  -4  173.08    7.60
  -1 -11   4  165.18    8.80
  -1 -11   4  176.58    8.00
  -1 -11   4  167.98    7.70
  -1 -11  -6  167.48    9.70
   1 -11   6  177.88    9.80
   1  11  -6  163.48   11.00
  -1 -11  -6  163.38    9.40
  -1 -11   6  151.08    8.90
   1 -11  -6  171.08    9.00
  -1  11  -6  173.18   10.60
  -1 -11   6  181.88   10.30
  -1 -11   6  173.58    9.20
   1 -11  -6  164.08    9.20
   1  11  -8  428.76   22.40
  -1 -11  -8  424.16   17.50
   1 -11   8  396.66   17.90
  -1 -11  -8  377.86   17.70
   1 -11  -8  378.16   17.40
  -1  11  -8  391.46   19.80
   1 -11  -8  390.36   16.80
  -1 -11   8  406.96   18.30
  -2 -11  -1  237.68    9.00
   2  11  -1  254.57   10.50
   2 -11   1  240.28   10.00
  -2 -11  -1  243.18   10.30
  -2 -11  -1  250.17    9.40
   2 -11  -1  230.88   10.00
  -2 -11   1  240.08    8.90
  -2 -11   1  262.77   10.10
   2 -11  -1  242.98    7.90
  -2  11  -1  242.08    8.40
  -2 -11   1  241.08    9.10
  -2 -11  -3 1318.47   39.10
   2 -11   3 1269.27   39.20
   2  11  -3 1267.07   40.10
  -2 -11  -3 1268.87   38.60
  -2 -11  -3 1301.77   40.30
   2 -11  -3 1272.67   37.90
  -2 -11   3 1277.87   38.50
   2 -11  -3 1288.87   37.50
  -2 -11   3 1264.57   39.30
  -2  11  -3 1243.18   38.40
   2 -11  -3 1292.87   38.10
  -2 -11   3 1264.07   38.20
  -2 -11  -5  211.38   10.90
  -2 -11  -5  219.58   10.50
   2  11  -5  225.88   11.80
   2 -11   5  221.78   10.80
   2 -11  -5  242.38   10.40
   2 -11  -5  241.08    9.70
  -2 -11   5  225.88    9.90
  -2  11  -5  225.98   10.90
  -2 -11   5  201.28   10.40
  -2 -11   5  207.68   10.20
  -2 -11  -7   97.09    8.60
  -2 -11  -7  108.99    9.60
   2  11  -7  109.09   10.80
   2 -11   7  125.49    9.80
   2 -11  -7  120.89    8.90
  -2 -11   7  103.99    9.50
  -2  11  -7  132.69   10.20
   2 -11  -7  109.49    8.50
  -2 -11  -9  208.68   12.50
  -2 -11  -9  184.48   13.30
   2 -11   9  193.08   13.40
   2 -11  -9  190.08   12.10
   2 -11  -9  171.58   11.10
  -2 -11   9  182.38   13.90
  -3 -11   0    2.50    2.40
   3  11   0   -0.50    2.20
  -3 -11   0   -0.20    1.50
  -3 -11   0    2.90    1.90
   3 -11   0    2.30    2.40
   3  11  -2  536.55   20.00
   3 -11   2  545.45   19.00
  -3 -11  -2  564.44   18.70
  -3 -11  -2  571.54   19.10
  -3 -11  -2  561.24   19.50
  -3 -11   2  550.34   18.60
  -3  11  -2  568.04   17.40
  -3 -11   2  556.64   18.30
  -3 -11   2  579.54   19.20
   3 -11  -2  602.64   17.70
   3  11  -4  133.49    8.70
  -3 -11  -4  165.08    9.40
  -3 -11  -4  143.29    7.70
  -3 -11  -4  141.49    8.00
   3 -11   4  142.39    7.80
   3 -11  -4  135.69    6.40
   3 -11  -4  145.89    6.90
  -3 -11   4  151.68    8.30
  -3 -11   4  156.28    7.40
  -3 -11   4  141.99    7.70
   3 -11  -4  128.89    7.30
  -3  11  -4  128.49    7.20
  -3 -11  -6  132.59    9.00
   3 -11   6  144.99    8.80
  -3 -11  -6  125.79    8.40
   3  11  -6  127.29   10.40
   3 -11  -6  126.69    8.10
  -3 -11   6  125.19    8.60
   3 -11  -6  118.89    8.80
   3 -11  -6  131.69    7.70
  -3  11  -6  127.69    9.00
  -3 -11   6  132.39    8.50
  -3 -11   6  140.99    8.40
  -3 -11  -8  315.47   16.60
   3 -11   8  344.67   16.30
  -3 -11  -8  307.07   15.50
   3 -11  -8  321.27   14.70
  -3 -11   8  349.37   16.30
   3 -11  -8  312.37   15.40
   3 -11  -8  334.97   16.50
   4 -11   1 1073.29   33.40
  -4 -11  -1 1084.09   33.10
  -4 -11  -1 1050.29   33.40
  -4 -11  -1 1124.69   33.70
   4  11  -1 1092.89   35.10
   4 -11  -1 1137.39   31.90
  -4 -11   1 1057.89   32.90
  -4 -11   1 1087.99   33.40
   4 -11  -1 1048.70   33.60
   4  11   1 1080.49   35.20
  -4 -11   1 1062.79   33.30
  -4 -11  -3  100.79    6.60
  -4 -11  -3  101.99    6.60
   4  11  -3   86.19    7.10
   4 -11   3  106.99    6.50
   4 -11  -3   98.99    5.60
  -4 -11   3  100.19    6.20
  -4 -11   3   88.69    6.20
  -4  11  -3   94.29    5.00
  -4 -11   3   99.19    6.10
  -4 -11  -5  559.64   21.20
   4 -11   5  601.74   20.50
  -4 -11  -5  556.04   20.90
  -4 -11  -5  624.74   23.40
   4  11  -5  543.85   22.30
  -4 -11   5  571.24   20.70
  -4 -11   5  560.64   20.30
   4 -11  -5  564.54   20.90
  -4  11  -5  573.94   20.60
   4 -11  -5  608.54   19.90
  -4 -11   5  519.45   20.30
  -4 -11  -7  491.95   20.30
  -4 -11  -7  478.95   20.50
   4 -11   7  520.45   20.10
   4  11  -7  551.94   23.20
  -4 -11   7  485.75   20.30
  -4 -11   7  506.95   20.50
  -4  11  -7  488.55   20.90
  -4 -11   7  447.76   19.60
   4 -11  -7  508.35   19.50
   4 -11  -7  496.15   20.70
  -4 -11  -9  131.39   12.60
  -4 -11  -9  120.29   11.50
   4 -11   9  146.09   12.10
   4 -11  -9  155.38   11.90
   4 -11  -9  144.89   13.50
   5 -11   0   -0.80    1.40
   5 -11   0    5.00    2.30
  -5 -11   0   -1.60    2.10
  -5 -11   0    0.40    2.30
  -5 -11   0   -1.50    2.20
   5  11   0   -0.60    2.60
  -5 -11  -2  436.76   15.90
   5 -11   2  449.86   15.70
   5  11  -2  434.86   17.50
  -5 -11  -2  453.45   16.50
   5 -11  -2  440.46   15.00
  -5 -11   2  460.25   16.20
  -5 -11   2  472.25   16.10
  -5 -11   2  406.16   15.60
  -5 -11  -4  157.18   10.10
  -5 -11  -4  150.98    8.90
  -5 -11  -4  156.88    8.60
   5  11  -4  128.19    9.40
   5 -11   4  141.79    8.10
  -5  11  -4  150.58    7.40
  -5 -11   4  150.38    8.50
  -5 -11   4  148.39    8.60
   5 -11  -4  143.69    8.20
  -5 -11   4  155.98    8.20
  -5 -11  -6  175.58   10.80
  -5 -11  -6  159.58   10.20
   5 -11   6  174.58    9.90
   5  11  -6  154.68   11.50
   5 -11  -6  172.68   10.60
  -5 -11   6  166.68    9.80
  -5  11  -6  167.68   10.20
  -5 -11   6  150.88   10.40
  -5 -11   6  166.78    9.90
   5 -11   8  272.67   14.50
  -5 -11  -8  271.57   15.40
  -5 -11  -8  298.17   15.30
  -5 -11   8  282.77   15.30
  -5 -11   8  285.97   15.50
   5 -11  -8  291.57   16.10
  -5 -11   8  303.07   15.70
   6 -11   1  108.89    6.30
   6  11  -1  107.79    8.50
  -6 -11  -1  119.39    7.20
  -6 -11  -1  106.29    6.50
  -6 -11  -1  109.99    6.70
  -6 -11   1  106.59    6.70
   6 -11  -1   98.09    5.60
  -6 -11   1  105.69    6.50
  -6 -11   1  117.89    6.60
   6 -11  -1  112.49    6.70
   6  11   1  104.09    8.20
  -6 -11  -3  784.72   26.90
   6 -11   3  828.62   26.10
   6  11  -3  771.22   28.60
  -6 -11  -3  831.72   27.60
  -6  11  -3  793.12   24.20
  -6 -11   3  796.52   26.90
   6 -11  -3  821.92   26.30
  -6 -11   3  818.82   26.60
  -6 -11   3  811.02   26.40
  -6 -11  -5  169.78   12.00
   6  11  -5  161.68   11.20
  -6 -11  -5  147.19    9.50
   6 -11   5  163.08    8.90
  -6 -11  -5  148.69   10.00
  -6 -11   5  158.58    9.60
   6 -11  -5  146.09    9.40
  -6 -11   5  134.29    8.70
  -6 -11   5  145.29    9.10
  -6  11  -5  160.98    8.70
  -6 -11  -7   95.69    9.10
   6 -11   7   97.59    8.40
  -6 -11  -7   94.79    9.80
   6  11  -7  100.79   11.30
   6 -11  -7   82.49    8.90
  -6  11  -7   88.59    8.80
  -6 -11   7   88.39    8.80
  -6 -11   7   72.79    7.80
  -6 -11   7   63.49    8.20
  -6 -11  -9  149.39   12.90
   6 -11   9  155.98   11.40
  -6 -11  -9  161.08   13.50
  -6 -11   9  164.08   13.20
   6 -11  -9  148.39   12.20
  -7 -11   0   -1.70    2.60
   7  11   0    1.80    2.00
   7 -11   0    2.90    2.40
   7  11   0    1.20    3.60
  -7 -11   0    0.50    2.90
   7 -11   0   -1.00    1.90
  -7 -11   0    1.50    2.40
  -7 -11  -2  330.97   13.80
   7  11  -2  361.66   14.50
   7  11  -2  335.27   15.50
  -7 -11  -2  328.97   14.10
   7 -11   2  321.17   12.60
  -7 -11   2  339.97   13.60
   7 -11  -2  318.07   12.80
  -7 -11   2  374.66   13.30
  -7 -11   2  319.97   13.80
  -7 -11  -4  158.68   10.00
   7  11  -4  159.28   10.90
   7 -11   4  163.58    8.20
  -7 -11  -4  137.79    9.10
  -7  11  -4  157.58    7.40
   7 -11  -4  146.09    9.00
  -7 -11   4  143.29    8.70
  -7 -11   4  140.49    8.80
  -7 -11   4  145.39    9.20
  -7 -11  -6  115.79   10.30
  -7 -11  -6  143.49   12.30
   7  11  -6  141.39   12.30
  -7 -11  -6  141.79   10.90
   7 -11   6  135.59    8.80
  -7 -11   6  115.09    8.90
  -7  11  -6  135.19    9.10
   7 -11  -6  110.69    9.80
  -7 -11   6  107.59    9.20
  -7 -11   6  136.29   10.00
  -7 -11  -8  258.27   15.40
   7 -11   8  250.37   13.20
  -7 -11  -8  219.48   14.60
   7 -11  -8  229.48   14.80
  -7 -11   8  249.78   14.40
  -7 -11   8  264.37   15.10
  -7 -11   8  222.38   13.90
   8 -11   1  490.85   17.20
   8  11  -1  511.95   17.50
  -8 -11  -1  510.85   18.70
   8  11  -1  517.05   20.90
  -8 -11  -1  481.25   18.90
  -8 -11  -1  516.55   17.50
  -8 -11   1  495.75   17.30
  -8 -11   1  499.85   18.90
  -8 -11   1  486.35   18.40
   8  11   1  529.15   21.40
   8 -11  -1  462.75   17.40
  -8 -11  -3   22.60    4.80
   8 -11   3   15.90    3.30
  -8 -11  -3   24.20    5.10
   8  11  -3   20.30    5.30
   8 -11  -3   15.40    3.90
  -8 -11   3   17.70    3.70
  -8 -11   3   12.40    4.10
  -8 -11   3   11.10    4.30
   8  11  -5  245.78   14.70
  -8 -11  -5  251.87   13.10
  -8 -11  -5  233.98   13.50
  -8 -11  -5  239.48   15.10
   8 -11   5  240.18   10.90
  -8 -11   5  236.18   12.90
   8 -11  -5  230.68   12.70
  -8 -11   5  259.07   12.10
  -8 -11   5  246.28   12.60
  -8 -11  -7  190.58   13.50
  -8 -11  -7  173.58   12.80
   8 -11  -7  179.98   12.80
  -8 -11   7  226.28   13.50
  -8 -11   7  191.48   12.00
   9  11   0    1.80    4.20
   9 -11   0    0.30    2.50
  -9 -11   0   -0.60    3.40
   9  11   0   -0.60    2.70
  -9 -11   0    0.50    3.60
   9  11  -2  345.07   16.90
  -9 -11  -2  319.27   15.10
   9  11  -2  365.76   14.00
  -9 -11  -2  334.37   14.90
  -9 -11   2  354.06   13.30
  -9 -11   2  326.97   14.50
   9 -11  -2  345.57   14.20
  -9 -11   2  330.37   15.00
  -9 -11  -4   60.49    7.40
  -9 -11  -4   61.89    7.90
   9  11  -4   75.69    9.10
  -9 -11   4   77.09    7.90
  -9 -11   4   79.29    6.80
  -9 -11   4   79.49    8.10
   9 -11  -4   72.79    7.40
  -9 -11  -6   63.99    8.90
  -9 -11  -6   67.29   10.00
  -9 -11  -6   60.79    8.30
   9 -11  -6   54.79    7.60
  -9 -11   6   76.49    9.10
  -9 -11   6   74.89    7.50
  -9 -11   6   55.99    7.90
  -9 -11  -8  292.47   17.10
  -9 -11  -8  276.17   16.20
  -9 -11   8  284.17   15.20
   9 -11  -8  266.07   16.30
  -9 -11   8  284.87   16.80
 -10 -11  -1  173.38   10.60
  10  11  -1  205.78   13.00
 -10 -11  -1  181.78   11.10
  10 -11   1  181.38    9.90
  10  11  -1  196.48    9.90
  10 -11  -1  191.98   10.10
 -10 -11   1  203.48   11.30
 -10 -11   1  200.98   10.80
 -10 -11  -3  691.23   25.90
 -10 -11  -3  713.53   26.50
  10  11  -3  708.63   28.30
  10 -11  -3  700.33   25.10
 -10 -11   3  652.93   25.10
 -10 -11   3  708.23   26.10
 -10 -11  -5  156.58   11.70
 -10 -11  -5  173.48   12.40
 -10 -11  -5  156.38   14.00
  10  11  -5  157.08   12.80
 -10 -11   5  175.38   11.90
  10 -11  -5  176.98   11.70
 -10 -11   5  166.68   11.20
 -10 -11  -7   55.49    9.30
 -10 -11  -7   62.69    9.10
  10 -11  -7   64.99    8.90
 -10 -11   7   80.89    9.60
 -10 -11   7   65.49    9.50
 -11 -11   0    0.10    4.20
  11  11   0   -1.60    4.60
 -11 -11   0    1.50    4.30
  11 -11   0   -0.90    3.20
  11  11   0   -2.20    3.30
 -11 -11  -2  217.88   12.90
 -11 -11  -2  212.38   12.50
  11  11  -2  233.18   14.60
 -11 -11   2  240.88   13.10
  11 -11  -2  238.48   12.20
 -11 -11   2  231.18   12.50
  11  11  -4   55.59    8.70
 -11 -11  -4   66.59    8.80
 -11 -11  -4   55.29    8.00
  11 -11  -4   64.49    7.90
 -11 -11   4   62.49    7.90
 -11 -11   4   55.59    8.10
 -11 -11  -6   78.49    9.90
 -11 -11  -6   56.49    9.30
  11 -11  -6   59.79    8.80
 -11 -11   6   67.39    8.90
 -11 -11   6   68.89    9.80
 -12 -11  -1  417.66   18.80
  12  11  -1  404.56   20.90
  12  11  -1  403.96   18.90
 -12 -11  -1  420.06   18.30
 -12 -11   1  410.96   18.50
  12 -11  -1  386.96   17.20
 -12 -11   1  430.66   18.70
 -12 -11  -3   63.99    8.70
 -12 -11  -3   65.29    8.60
  12  11  -3   43.00    8.30
 -12 -11   3   56.89    7.80
 -12 -11   3   55.39    7.90
  12 -11  -3   56.29    7.50
 -12 -11  -5  251.07   15.80
 -12 -11  -5  254.27   15.30
  12 -11  -5  247.68   14.70
 -12 -11   5  252.67   14.60
 -12 -11   5  231.48   14.70
 -13 -11   0    1.00    5.20
 -13 -11   0   -2.10    4.80
  13 -11   0   -0.30    3.80
 -13 -11  -2  160.88   12.10
 -13 -11  -2  146.99   12.10
 -13 -11   2  134.39   11.40
 -13 -11   2  146.99   11.80
  13 -11  -2  134.49   10.70
 -13 -11  -4   94.39   10.80
 -13 -11  -4   76.09   10.10
  13 -11  -4   85.99    9.40
 -13 -11   4   71.49    9.40
 -13 -11   4   95.99   10.50
 -14 -11  -1   18.60    6.80
 -14 -11  -1   22.60    6.40
 -14 -11   1   19.60    6.70
 -14 -11   1   27.40    6.80
  14 -11  -1   22.60    6.10
 -14 -11  -3  240.58   15.00
 -14 -11  -3  241.88   15.60
  14 -11  -3  245.08   14.50
 -14 -11   3  248.48   14.90
 -14 -11   3  239.98   15.10
 -15 -11   0    1.00    5.80
 -15 -11   0   -3.90    5.60
 -15 -11  -2   94.59   10.80
 -15 -11   2  105.09   11.50
 -15 -11   2   88.09   10.20
   0 -12   0 1633.24   45.60
   0 -12   0 1571.84   47.70
   0  12   0 1536.25   47.00
   0 -12   0 1597.24   45.90
   0 -12   2  463.95   14.70
   0 -12  -2  459.95   15.40
   0 -12  -2  457.35   16.90
   0  12  -2  459.85   16.10
   0 -12   2  473.55   15.00
   0 -12  -2  480.15   15.00
   0 -12   2  444.06   16.40
   0 -12   4   75.59    5.10
   0 -12  -4   84.89    5.80
   0  12  -4   69.79    6.10
   0 -12  -4   75.69    5.20
   0 -12   4   75.69    5.00
   0 -12   4   75.79    6.70
   0 -12  -6    7.00    3.30
   0  12  -6    2.60    3.60
   0 -12   6    5.70    3.90
   0 -12  -6   -3.60    3.40
   0 -12   8   13.60    5.90
   0 -12  -8   12.10    4.50
   0 -12  -8   11.50    5.40
   1 -12   1  164.68    5.90
   1  12  -1  159.88    7.80
   1 -12   1  156.48    7.80
  -1 -12  -1  158.28    8.10
  -1 -12  -1  160.88    6.40
  -1 -12  -1  167.58    6.90
  -1 -12   1  156.28    7.90
   1 -12  -1  152.38    8.00
  -1 -12   1  150.48    6.30
  -1 -12   1  158.98    6.60
   1 -12  -1  167.38    6.10
  -1  12  -1  151.08    6.70
   1  12  -3  184.88    9.20
   1 -12   3  199.78    8.00
  -1 -12  -3  191.98    8.50
   1 -12   3  184.98    9.10
  -1 -12  -3  180.38    7.90
   1 -12   3  192.68    7.50
  -1 -12   3  177.38    7.70
   1 -12  -3  189.28    7.50
  -1 -12   3  168.68    8.90
  -1  12  -3  185.78    8.50
  -1 -12   3  181.08    7.90
   1 -12  -3  181.38    7.90
  -1 -12  -5  627.64   22.40
   1  12  -5  652.63   23.70
  -1 -12  -5  635.74   21.90
   1 -12   5  642.84   22.60
  -1 -12   5  612.34   21.40
   1 -12  -5  688.93   21.80
  -1 -12   5  615.74   21.70
   1 -12  -5  670.83   22.20
  -1 -12   5  595.84   22.40
  -1  12  -5  647.94   23.10
   1  12  -7   23.20    6.30
  -1 -12  -7   20.50    4.80
  -1 -12  -7   18.60    5.60
   1 -12   7   16.70    5.20
   1 -12  -7   21.50    4.70
  -1 -12   7   21.00    5.80
  -1  12  -7   17.40    5.20
   1 -12  -7   19.00    4.70
   1 -12   9    8.00    6.30
  -1 -12  -9   15.50    5.50
  -1 -12  -9   13.90    6.30
   1 -12  -9    3.50    4.70
  -1 -12   9   19.60    6.30
   1 -12  -9    4.30    5.00
  -2 -12   0 3677.83  104.49
   2 -12   0 3650.03  105.39
  -2 -12   0 3689.03  103.99
   2  12   0 3592.84  105.89
  -2 -12   0 3692.13  105.49
  -2 -12  -2  330.07   13.00
   2 -12   2  312.27   12.40
  -2 -12  -2  318.57   11.80
  -2 -12  -2  311.97   11.30
   2  12  -2  298.37   12.60
  -2 -12   2  303.37   12.20
  -2  12  -2  308.07   10.80
  -2 -12   2  301.97   11.00
   2 -12  -2  288.37   12.10
  -2 -12   2  297.27   11.30
   2 -12  -2  325.17   12.80
  -2 -12  -4   35.70    4.30
  -2 -12  -4   40.60    5.00
   2 -12   4   40.00    5.10
   2  12  -4   39.70    5.30
  -2 -12   4   35.00    4.20
  -2 -12   4   28.80    4.50
   2 -12  -4   33.80    3.60
   2 -12  -4   42.90    4.30
  -2 -12   4   32.80    3.80
   2 -12  -4   41.90    4.80
  -2  12  -4   33.90    4.40
   2 -12   6  428.76   17.50
  -2 -12  -6  414.76   17.30
  -2 -12  -6  414.26   16.70
   2  12  -6  429.66   18.90
   2 -12  -6  422.06   16.50
  -2  12  -6  439.26   18.00
  -2 -12   6  405.46   16.60
   2 -12  -6  431.96   16.10
   2 -12  -6  421.66   17.20
  -2 -12   6  432.96   17.70
  -2 -12   6  412.76   16.70
   2 -12   8  151.68   11.10
  -2 -12  -8  178.18   11.60
  -2 -12  -8  135.29   10.30
   2 -12  -8  154.68   10.70
   2 -12  -8  159.88   10.40
   2 -12  -8  182.38   11.70
  -2 -12   8  148.79   11.10
   3  12  -1    3.00    2.90
  -3 -12  -1    4.70    2.10
   3 -12   1    0.00    2.30
  -3 -12  -1    3.80    2.70
  -3 -12  -1    1.30    2.30
  -3 -12   1    7.40    2.90
  -3 -12   1    7.10    2.20
   3 -12  -1    4.30    2.90
  -3 -12   1    4.10    2.10
  -3 -12  -3  510.95   17.60
  -3 -12  -3  517.15   18.30
  -3 -12  -3  469.75   19.10
   3  12  -3  505.05   19.10
   3 -12   3  508.65   18.10
  -3  12  -3  507.55   16.70
  -3 -12   3  510.45   18.30
  -3 -12   3  503.85   17.20
  -3 -12   3  510.55   17.60
   3  12  -5  206.48   12.10
  -3 -12  -5  230.98   11.50
  -3 -12  -5  206.48   10.40
   3 -12   5  211.98   10.60
   3 -12  -5  211.38    9.70
  -3 -12   5  225.88   10.30
  -3 -12   5  221.38   10.00
   3 -12  -5  184.88   10.10
  -3 -12   5  193.98   10.80
  -3  12  -5  211.68   10.40
  -3 -12  -7  320.57   14.90
   3  12  -7  319.87   17.20
   3 -12   7  353.66   15.80
  -3 -12  -7  305.27   15.40
  -3  12  -7  339.97   16.20
  -3 -12   7  329.17   15.20
   3 -12  -7  344.97   14.90
  -3 -12   7  294.37   14.70
   3 -12  -7  341.27   16.00
  -3 -12   7  308.17   15.30
   3 -12   9    2.90    5.60
  -3 -12  -9    2.70    5.80
  -3 -12  -9   11.30    6.70
  -3 -12   9    0.70    6.00
  -4 -12   0  159.08    7.70
   4  12   0  176.78    9.60
  -4 -12   0  161.08    7.40
   4 -12   0  153.78    7.80
  -4 -12   0  161.98    8.20
  -4 -12  -2 1945.71   58.49
   4 -12   2 1959.00   58.69
   4  12  -2 2015.30   60.59
  -4 -12  -2 1937.21   59.19
  -4 -12  -2 1938.41   58.99
  -4 -12   2 1944.11   58.29
  -4 -12   2 1989.40   58.79
  -4 -12   2 2000.70   58.99
  -4  12  -2 2076.59   55.99
  -4 -12  -4  427.06   16.20
   4 -12   4  459.55   16.50
   4  12  -4  397.86   17.60
  -4 -12  -4  426.26   16.70
   4 -12  -4  414.66   15.70
  -4 -12   4  439.46   15.80
  -4 -12   4  432.36   16.20
  -4 -12   4  403.46   16.40
  -4  12  -4  433.36   15.20
   4 -12   6   12.30    4.60
  -4 -12  -6   18.60    5.60
  -4 -12  -6   19.90    5.00
   4  12  -6   17.90    5.70
  -4 -12   6   12.80    4.50
  -4 -12   6   15.60    4.40
  -4 -12   6   13.60    4.90
  -4  12  -6   17.00    4.30
   4 -12  -6   18.60    4.80
  -4 -12  -8   18.70    6.10
  -4 -12  -8   15.30    5.60
   4 -12   8   21.00    5.90
  -4 -12   8    9.10    6.10
   4 -12  -8   16.30    5.60
  -5 -12  -1  118.29    7.30
  -5 -12  -1  136.69    7.20
   5  12  -1  137.19    8.70
   5 -12   1  121.79    7.20
  -5 -12  -1  131.99    7.60
   5 -12  -1  131.19    7.60
  -5 -12   1  144.19    7.60
  -5 -12   1  137.19    7.40
  -5 -12   1  139.09    7.10
   5  12  -3  446.76   18.60
  -5 -12  -3  440.36   17.00
  -5 -12  -3  439.16   16.60
   5 -12   3  437.46   16.20
  -5 -12   3  443.76   16.60
  -5 -12   3  429.86   16.10
  -5  12  -3  454.85   14.20
  -5 -12   3  441.76   16.60
   5  12  -5  181.18   12.10
  -5 -12  -5  151.38   10.00
   5 -12   5  165.98    9.70
  -5 -12  -5  195.38   10.30
   5 -12  -5  164.58    9.60
  -5 -12   5  177.98   10.20
  -5 -12   5  168.68   10.20
  -5 -12   5  162.18    9.40
  -5  12  -5  181.78    9.10
   5 -12   7   87.49    8.60
  -5 -12  -7   91.29    9.30
  -5 -12  -7   77.59    8.70
   5 -12  -7   84.19    8.90
  -5 -12   7   89.49    9.00
  -5  12  -7   69.99    7.80
  -5 -12   7   78.19    8.90
  -5 -12   7   99.29    9.00
  -5 -12  -9   21.40    6.80
  -5 -12  -9   13.30    7.00
   5 -12   9   18.60    6.10
  -5 -12   9   14.20    6.20
  -6 -12   0 2556.74   75.49
   6 -12   0 2457.75   75.19
  -6 -12   0 2562.34   76.09
  -6 -12   0 2622.74   75.39
   6  12   0 2681.73   78.49
  -6 -12  -2   98.79    7.10
   6  12  -2  108.29    8.40
   6 -12   2   92.19    6.50
  -6 -12  -2  104.39    6.90
  -6 -12   2  100.49    6.90
  -6 -12   2  114.89    7.10
  -6 -12   2   95.59    6.80
  -6 -12  -4   36.80    6.20
   6  12  -4   34.80    6.40
  -6 -12  -4   29.20    5.10
   6 -12   4   34.90    4.60
  -6 -12  -4   22.10    5.00
  -6 -12   4   33.30    5.20
  -6 -12   4   28.50    4.70
  -6 -12   4   26.90    4.60
   6 -12  -4   32.20    4.50
  -6 -12  -6  187.38   11.90
  -6 -12  -6  189.08   11.40
   6  12  -6  208.88   14.10
   6 -12   6  201.68   11.00
   6 -12  -6  183.48   11.50
  -6 -12   6  204.38   11.30
  -6 -12   6  181.28   10.80
  -6 -12   6  175.28   11.60
  -6  12  -6  181.68   10.40
  -6 -12  -8  122.79   11.50
   6 -12   8  153.88   10.80
  -6 -12  -8  131.19   11.70
  -6 -12   8  124.19   11.30
  -6 -12   8  125.79   11.20
  -6 -12   8  102.69   10.00
  -7 -12  -1   25.80    4.20
   7  12  -1   26.20    5.80
  -7 -12  -1   22.00    4.30
   7 -12   1   21.40    3.50
  -7 -12  -1   26.00    3.80
  -7 -12   1   28.60    4.50
  -7 -12   1   30.10    4.00
  -7 -12   1   22.30    4.30
   7  12  -3   57.29    7.40
   7 -12   3   57.29    5.20
  -7 -12  -3   65.69    6.50
  -7 -12  -3   56.59    6.50
  -7 -12   3   50.39    5.40
  -7 -12   3   66.69    6.30
  -7 -12   3   55.99    6.20
   7 -12  -3   72.49    7.50
   7  12  -5  744.43   27.90
  -7 -12  -5  628.54   25.00
   7 -12   5  651.13   23.00
  -7 -12  -5  648.14   24.50
  -7 -12   5  669.93   24.10
  -7 -12   5  655.83   23.70
  -7 -12   5  652.23   24.80
   7 -12  -5  622.34   24.10
  -7 -12  -7   48.20    7.50
  -7 -12  -7   57.99    8.30
   7 -12   7   36.30    6.00
   7 -12  -7   46.30    9.20
  -7 -12   7   41.00    6.90
  -7 -12   7   33.70    7.10
  -7 -12   7   51.29    7.70
   8 -12   0 1270.27   40.90
  -8 -12   0 1396.96   41.10
  -8 -12   0 1338.17   42.10
  -8 -12   0 1288.97   42.40
   8  12   0 1384.96   45.10
  -8 -12  -2  480.85   18.90
   8 -12   2  524.45   17.70
   8  12  -2  499.95   21.20
  -8 -12  -2  494.45   19.50
  -8 -12   2  494.25   19.20
  -8 -12   2  478.75   17.70
  -8 -12   2  503.85   18.80
   8 -12   4   56.69    5.40
   8  12  -4   54.39    8.00
  -8 -12  -4   41.90    6.60
  -8 -12  -4   49.30    6.70
  -8 -12   4   41.50    6.00
  -8 -12   4   45.90    5.50
   8 -12  -4   48.90    6.10
  -8 -12   4   43.30    6.30
  -8 -12  -6    9.00    5.50
  -8 -12  -6    9.20    5.80
  -8 -12   6    3.70    4.60
  -8 -12   6   10.20    5.50
  -8 -12   6   12.30    6.00
   8 -12  -6    5.00    5.00
  -8 -12  -8   -1.40    5.40
  -8 -12  -8    0.40    5.90
  -8 -12   8    3.60    6.00
  -8 -12   8    0.10    5.10
  -8 -12   8   -0.90    5.00
  -9 -12  -1  106.49    8.80
   9  12  -1   98.09    9.70
  -9 -12  -1   94.89    8.10
  -9 -12   1   90.09    8.00
  -9 -12   1  108.59    7.00
  -9 -12   1  116.09    8.40
  -9 -12  -3  170.28   11.20
  -9 -12  -3  168.88   10.80
   9  12  -3  203.68   13.50
  -9 -12   3  191.08    9.80
  -9 -12   3  196.38   11.30
  -9 -12   3  182.48   11.10
  -9 -12  -5  229.98   13.70
   9  12  -5  263.67   16.50
  -9 -12  -5  291.77   17.60
  -9 -12  -5  266.97   14.80
   9 -12  -5  243.68   17.20
  -9 -12   5  252.67   12.80
  -9 -12   5  255.87   14.10
  -9 -12   5  260.87   13.70
  -9 -12  -7   17.30    7.10
  -9 -12  -7   20.90    6.60
  -9 -12   7   14.60    6.40
  -9 -12   7   20.40    6.50
  -9 -12   7   22.60    6.00
 -10 -12   0 1011.60   34.90
  10  12   0 1082.39   38.00
 -10 -12   0  983.90   34.20
  10  12  -2   94.59   10.60
 -10 -12  -2  106.79    9.40
 -10 -12  -2   99.29    8.90
 -10 -12   2   90.09    8.30
 -10 -12   2   95.99    8.90
 -10 -12  -4   31.50    6.90
 -10 -12  -4   26.20    6.30
  10  12  -4   36.70    7.80
 -10 -12   4   15.20    5.70
 -10 -12   4   31.00    6.60
 -10 -12  -6  172.88   14.00
 -10 -12  -6  161.58   12.90
 -10 -12   6  133.19   11.80
 -10 -12   6  118.79   11.40
 -11 -12  -1    7.10    4.80
 -11 -12  -1   10.50    5.30
  11  12  -1   14.80    6.10
 -11 -12   1    8.90    5.00
 -11 -12   1    5.80    4.70
  11  12  -3  282.67   16.80
 -11 -12  -3  266.57   14.90
 -11 -12  -3  270.97   15.30
 -11 -12   3  297.17   15.30
 -11 -12   3  302.47   14.80
 -11 -12  -5   64.09    9.30
 -11 -12  -5   70.19    9.10
 -11 -12   5   68.49    9.20
 -11 -12   5   85.89    9.40
 -12 -12   0  297.77   15.60
 -12 -12   0  282.27   15.00
  12  12   0  309.07   17.70
 -12 -12  -2  938.81   33.40
 -12 -12  -2  913.21   33.90
  12  12  -2  952.70   39.00
 -12 -12   2  920.41   32.90
 -12 -12   2  902.31   33.40
 -12 -12  -4  185.98   12.70
 -12 -12  -4  174.28   14.20
 -12 -12   4  133.89   12.00
 -12 -12   4  155.28   12.50
 -13 -12  -1   44.50    7.50
 -13 -12  -1   29.00    6.90
 -13 -12   1   24.40    6.70
 -13 -12   1   30.20    6.60
 -13 -12  -3  100.39   10.60
 -13 -12  -3  117.59   11.70
 -13 -12   3  106.29   10.90
 -13 -12   3   93.99    9.90
 -14 -12   0  884.41   33.40
 -14 -12   0  878.61   32.90
 -14 -12  -2   14.90    6.70
 -14 -12  -2   19.10    6.60
 -14 -12   2   14.80    6.50
 -14 -12   2   14.20    6.60
 -15 -12  -1   69.79    9.80
 -15 -12  -1   72.09    9.90
 -15 -12   1   71.59    9.70
   0 -13   1  292.97   12.50
   0  13  -1  303.57   11.70
   0 -13   1  313.67   10.60
   0 -13  -1  305.47   12.60
   0 -13  -1  318.67   10.80
   0 -13  -3  166.58    7.50
   0 -13   3  147.09    8.40
   0  13  -3  153.88    8.30
   0 -13  -3  154.98    7.00
   0 -13   3  157.38    6.90
   0  13  -5   48.00    6.20
   0 -13   5   59.99    6.60
   0 -13  -5   54.19    5.70
   0 -13   5   61.19    5.60
   0 -13  -5   59.69    5.40
   0 -13   7  426.36   18.30
   0 -13  -7  409.16   17.50
   0 -13  -7  375.46   16.50
   0 -13   9  112.09   11.50
   0 -13  -9  106.29    9.90
   1 -13   0   -2.00    2.40
   1  13   0    1.90    2.40
  -1 -13   0   -0.30    1.40
  -1 -13   0   -0.50    1.60
  -1 -13   0    1.90    2.70
   1  13  -2  546.45   18.50
   1 -13   2  497.55   18.30
  -1 -13  -2  480.95   18.50
  -1 -13  -2  497.15   16.60
  -1 -13  -2  489.25   17.10
  -1 -13   2  528.35   16.90
  -1  13  -2  523.35   17.20
  -1 -13   2  516.95   16.60
  -1 -13   2  509.55   18.30
   1 -13  -2  505.25   16.50
   1 -13  -2  530.85   18.80
   1  13  -4   97.39    7.50
   1 -13   4  104.29    7.90
  -1 -13  -4   96.59    6.40
  -1 -13  -4   97.59    6.30
  -1  13  -4   95.49    6.90
  -1 -13   4  102.09    6.20
  -1 -13   4  100.79    5.90
  -1 -13   4   93.29    7.60
   1 -13  -4  105.69    6.20
  -1 -13  -6   51.69    6.00
   1  13  -6   60.59    7.80
  -1 -13  -6   61.79    6.80
   1 -13   6   52.89    6.60
  -1 -13   6   55.99    6.80
  -1  13  -6   49.60    6.70
   1 -13  -6   45.40    5.40
   1 -13  -6   59.39    6.30
  -1 -13  -8  268.37   15.00
   1 -13   8  315.47   15.70
  -1 -13  -8  284.97   14.40
   1 -13  -8  297.77   14.50
  -1 -13   8  280.87   15.70
  -2 -13  -1  149.59    7.10
   2  13  -1  150.38    8.20
  -2 -13  -1  147.79    8.40
   2 -13   1  143.89    7.90
  -2 -13  -1  154.78    6.60
   2 -13  -1  143.49    8.10
  -2 -13   1  140.49    7.80
  -2 -13   1  149.19    6.50
  -2  13  -1  140.29    6.00
  -2 -13   1  146.19    6.90
  -2 -13  -3 1318.77   39.60
  -2 -13  -3 1288.47   39.00
   2  13  -3 1239.88   40.50
   2 -13   3 1249.07   39.80
  -2 -13   3 1338.37   40.20
  -2  13  -3 1282.87   38.70
  -2 -13   3 1286.57   38.60
  -2 -13   3 1234.98   38.90
   2  13  -5  123.29    9.00
   2 -13   5  117.59    8.90
  -2 -13  -5  120.79    8.00
  -2 -13  -5  135.49    8.40
  -2  13  -5  131.59    8.50
  -2 -13   5  126.19    7.60
  -2 -13   5  136.39    8.80
   2 -13  -5  131.59    7.50
  -2 -13   5  117.19    7.50
   2  13  -7   69.49    8.70
  -2 -13  -7   80.39    7.70
  -2 -13  -7   72.09    8.30
   2 -13   7   67.99    7.70
  -2  13  -7   65.59    7.90
   2 -13  -7   66.49    7.10
  -2 -13   7   71.49    8.10
  -2 -13  -9  289.97   15.40
   2 -13   9  290.07   16.00
  -2 -13  -9  312.97   16.60
  -2 -13   9  269.57   16.60
   3 -13   0   -2.30    2.40
   3  13   0    1.10    2.70
  -3 -13   0    0.90    1.80
  -3 -13   0    2.50    2.70
  -3 -13   0    2.40    2.10
  -3 -13  -2  543.15   19.50
   3  13  -2  619.74   21.40
   3 -13   2  559.14   20.00
  -3 -13  -2  572.54   19.20
  -3 -13  -2  582.94   20.60
  -3 -13   2  596.44   19.50
  -3  13  -2  568.04   17.70
  -3 -13   2  561.04   18.90
  -3 -13   2  576.24   20.20
  -3 -13  -4  460.35   17.00
   3 -13   4  462.75   17.70
  -3 -13  -4  451.35   17.50
   3  13  -4  482.45   19.10
  -3 -13   4  438.06   17.50
  -3 -13   4  451.95   16.50
  -3 -13   4  464.45   17.10
  -3  13  -4  462.75   16.40
   3  13  -6   77.39    8.80
  -3 -13  -6   69.09    7.60
   3 -13   6   91.39    8.30
  -3 -13  -6   87.89    7.90
  -3  13  -6   92.69    7.70
  -3 -13   6   73.09    6.90
  -3 -13   6   76.19    7.60
  -3 -13   6   68.39    7.50
   3 -13   8  178.28   12.50
  -3 -13  -8  172.68   12.10
  -3 -13  -8  177.48   12.70
  -3 -13   8  192.98   13.00
   4 -13   1  947.81   30.90
  -4 -13  -1  962.60   31.40
  -4 -13  -1  968.10   30.40
   4  13  -1  952.00   32.60
  -4 -13  -1  960.70   30.90
  -4 -13   1  979.30   30.80
  -4 -13   1  984.40   31.30
   4 -13  -1 1021.40   31.60
  -4 -13   1  988.80   30.40
   4 -13   3  357.16   13.90
  -4 -13  -3  346.17   14.10
   4  13  -3  342.37   15.30
  -4 -13  -3  349.47   13.60
  -4 -13   3  340.37   13.60
  -4 -13   3  338.77   13.20
  -4  13  -3  355.46   11.80
  -4 -13   3  340.27   14.00
   4 -13   5  274.57   12.80
  -4 -13  -5  277.47   12.80
  -4 -13  -5  266.27   13.00
   4  13  -5  257.47   14.10
  -4 -13   5  254.17   13.00
  -4  13  -5  278.77   11.80
  -4 -13   5  241.28   11.60
  -4 -13   5  265.57   12.40
  -4 -13  -7  448.66   19.30
   4 -13   7  420.56   19.00
  -4 -13  -7  473.65   20.20
  -4 -13   7  479.05   19.90
  -4 -13   7  474.45   19.50
  -4 -13   7  459.35   19.70
  -4  13  -7  483.55   19.90
  -5 -13   0   -0.30    2.60
   5  13   0    0.90    3.40
   5 -13   0    1.00    2.70
  -5 -13   0    1.20    2.50
  -5 -13   0    5.90    3.20
  -5 -13  -2  191.98    9.70
   5 -13   2  202.98    9.70
  -5 -13  -2  192.28    9.60
   5  13  -2  201.38   11.10
  -5 -13   2  189.78    9.00
  -5 -13   2  193.98    9.50
  -5 -13   2  217.88    9.90
   5 -13   4   77.09    6.60
   5  13  -4   67.89    7.90
  -5 -13  -4   72.39    7.10
  -5 -13  -4   66.89    6.80
  -5 -13   4   65.89    6.50
  -5 -13   4   69.79    6.50
  -5 -13   4   69.89    6.30
   5  13  -6  175.28   13.10
   5 -13   6  191.38   10.90
  -5 -13  -6  158.38   10.50
  -5 -13  -6  148.49   10.80
  -5 -13   6  176.48   10.80
  -5 -13   6  160.48   11.20
  -5  13  -6  186.48   10.10
  -5 -13   6  200.28   10.60
   5 -13   8  139.99   11.20
  -5 -13  -8  144.79   12.10
  -5 -13  -8  138.39   11.70
  -5 -13   8  147.29   12.20
  -5 -13   8  136.99   11.70
   6  13  -1  165.68   10.40
   6 -13   1  173.58    8.70
  -6 -13  -1  166.68    8.70
  -6 -13  -1  166.28    9.00
  -6 -13  -1  160.38    8.50
  -6 -13   1  159.38    9.10
   6 -13  -1  169.28    9.00
  -6 -13   1  154.18    8.40
  -6 -13   1  171.88    8.90
  -6 -13  -3  689.33   23.60
   6 -13   3  700.63   23.10
   6  13  -3  623.44   25.20
  -6 -13  -3  669.53   24.00
  -6 -13   3  649.04   23.40
  -6 -13   3  693.13   23.40
  -6 -13   3  644.14   23.10
   6  13  -5  160.28   11.80
  -6 -13  -5  170.88   11.00
  -6 -13  -5  167.58   11.00
   6 -13   5  178.88   10.00
  -6 -13   5  164.78    9.90
  -6 -13   5  178.38   10.80
  -6 -13   5  174.28   10.50
  -6 -13  -7   24.30    7.10
   6 -13   7   23.40    5.50
  -6 -13  -7   35.70    6.90
  -6 -13   7   39.60    7.00
  -6 -13   7   37.60    6.80
  -6 -13   7   30.20    6.90
  -7 -13   0   -2.50    2.90
   7  13   0    2.90    3.90
  -7 -13   0   -0.90    3.00
  -7 -13   0    5.40    3.20
   7 -13   0    2.40    2.80
  -7 -13  -2  632.24   23.20
   7  13  -2  639.84   25.10
   7 -13   2  647.74   21.90
  -7 -13  -2  642.04   22.80
  -7 -13   2  636.14   23.10
  -7 -13   2  616.44   22.30
  -7 -13   2  657.03   22.30
   7 -13   4  252.27   11.40
  -7 -13  -4  226.18   12.70
   7  13  -4  261.07   15.00
  -7 -13  -4  247.38   12.50
  -7 -13   4  225.68   12.10
  -7 -13   4  238.98   12.00
  -7 -13   4  227.48   12.20
  -7 -13  -6    0.50    4.90
   7 -13   6    0.90    3.70
  -7 -13  -6    1.20    5.00
  -7 -13   6    5.00    5.10
  -7 -13   6    5.70    5.60
  -7 -13   6    6.40    4.50
  -7 -13  -8  250.67   15.70
  -7 -13   8  252.37   15.10
  -7 -13   8  267.17   15.60
  -8 -13  -1  335.17   14.20
  -8 -13  -1  300.77   14.60
   8 -13   1  322.47   13.00
   8  13  -1  331.17   16.40
  -8 -13  -1  313.67   13.20
  -8 -13   1  319.27   13.20
  -8 -13   1  326.37   14.30
  -8 -13   1  309.67   14.10
  -8 -13  -3    2.00    4.20
  -8 -13  -3    1.50    4.00
   8  13  -3    3.30    4.60
   8 -13   3    6.10    3.30
  -8 -13   3    1.00    3.40
  -8 -13   3    2.70    3.90
  -8 -13   3    2.30    3.70
  -8 -13  -5  183.38   11.60
  -8 -13  -5  150.28   11.50
   8  13  -5  192.08   14.10
   8 -13   5  167.98    9.70
  -8 -13   5  170.58   12.00
  -8 -13   5  185.88   10.90
  -8 -13   5  191.78   11.20
  -8 -13  -7  226.68   14.10
  -8 -13  -7  239.68   15.00
  -8 -13   7  240.08   13.90
  -8 -13   7  232.48   14.40
  -8 -13   7  227.28   13.70
   9  13   0   -0.70    4.30
  -9 -13   0   -4.40    4.30
  -9 -13   0    2.60    3.70
  -9 -13  -2  169.48   10.70
  -9 -13  -2  154.58   10.90
   9  13  -2  194.48   13.00
  -9 -13   2  184.18   11.10
  -9 -13   2  218.68   10.00
  -9 -13   2  194.28   10.80
  -9 -13  -4   35.90    6.70
   9  13  -4   21.40    6.50
  -9 -13  -4   25.70    6.00
  -9 -13   4   38.50    6.40
  -9 -13   4   29.70    5.20
  -9 -13   4   28.60    6.20
  -9 -13  -6   77.29    9.70
  -9 -13  -6   58.89    8.80
  -9 -13   6   67.99    7.90
  -9 -13   6   60.19    8.30
  -9 -13   6   49.80    8.20
  10  13  -1  144.29   12.00
 -10 -13  -1  157.38   10.00
 -10 -13  -1  145.79   10.40
 -10 -13   1  158.78   10.60
 -10 -13   1  119.99   10.20
 -10 -13  -3  280.07   15.20
  10  13  -3  292.67   16.90
 -10 -13  -3  299.57   15.00
 -10 -13   3  278.57   14.20
 -10 -13   3  293.27   14.90
 -10 -13  -5  275.67   15.30
 -10 -13  -5  270.17   15.80
 -10 -13   5  272.27   15.40
 -10 -13   5  285.07   14.90
 -11 -13   0   -1.50    4.30
 -11 -13   0   -0.10    4.70
  11  13   0   -2.20    4.90
 -11 -13  -2  238.38   13.90
  11  13  -2  220.08   15.00
 -11 -13  -2  236.78   13.30
 -11 -13   2  225.28   12.70
 -11 -13   2  215.48   13.20
 -11 -13  -4  177.88   13.00
 -11 -13  -4  168.18   12.40
 -11 -13   4  181.68   12.20
 -11 -13   4  202.48   13.70
 -11 -13  -6   63.09    9.40
 -11 -13  -6   56.09    9.40
 -11 -13   6   43.30    8.20
 -11 -13   6   56.99    9.70
 -12 -13  -1  468.65   20.90
 -12 -13  -1  444.46   20.50
 -12 -13   1  470.25   20.20
 -12 -13   1  483.45   21.00
 -12 -13  -3   25.60    6.70
 -12 -13  -3   28.80    7.40
 -12 -13   3   17.90    6.10
 -12 -13   3   19.20    6.50
 -12 -13  -5  316.87   18.20
 -12 -13  -5  311.27   17.50
 -12 -13   5  330.87   17.70
 -12 -13   5  292.37   16.60
 -13 -13   0   -2.10    5.20
 -13 -13   0    5.20    5.50
 -13 -13  -2  175.58   12.70
 -13 -13  -2  182.18   13.20
 -13 -13   2  175.08   12.80
 -13 -13   2  179.98   12.40
 -13 -13  -4   61.29    9.70
 -13 -13  -4   60.29    9.20
 -13 -13   4   68.59    9.60
 -13 -13   4   60.19    8.60
 -14 -13  -1  108.09   10.90
 -14 -13  -1   84.09   10.50
 -14 -13   1  130.39   11.60
 -14 -13   1  111.39   11.50
   0 -14   0  996.60   32.20
   0 -14  -2  508.65   19.30
   0 -14   2  558.04   19.40
   0 -14  -2  487.45   17.10
   0  14  -2  533.15   18.20
   0 -14  -4 2500.85   72.99
   0  14  -4 2486.65   74.09
   0 -14   4 2455.95   74.29
   0 -14   6   12.00    5.20
   0  14  -6    8.00    4.50
   0 -14  -6    5.80    3.90
   0 -14  -8  195.88   12.50
   0 -14   8  239.58   14.40
  -1 -14  -1  471.55   17.30
  -1 -14  -1  444.96   15.30
   1  14  -1  441.26   16.50
  -1 -14  -1  450.05   17.20
   1 -14   1  448.46   17.10
   1 -14  -1  490.75   17.50
  -1 -14   1  439.46   17.10
  -1 -14   1  456.85   15.10
  -1  14  -1  453.55   15.40
   1 -14   3   35.20    5.20
   1  14  -3   34.20    4.80
  -1 -14  -3   38.50    3.90
  -1 -14  -3   27.00    3.90
  -1  14  -3   36.50    4.30
  -1 -14   3   32.70    5.10
  -1 -14   3   40.70    4.10
   1 -14   5   41.30    6.20
  -1 -14  -5   44.90    5.00
   1  14  -5   43.30    6.30
  -1 -14  -5   44.20    5.30
  -1 -14   5   38.40    6.20
  -1  14  -5   31.00    5.10
   1 -14   7   19.60    6.00
  -1 -14  -7   35.40    5.50
  -1 -14  -7   27.80    6.00
  -1  14  -7   35.10    6.80
  -1 -14   7   19.50    6.00
   2  14   0 2205.38   65.69
  -2 -14   0 2194.88   65.29
  -2 -14   0 2180.38   63.29
   2 -14   0 2205.38   65.29
  -2 -14   0 2149.98   63.79
  -2 -14  -2  927.01   31.30
  -2 -14  -2  904.21   29.70
  -2 -14  -2  932.81   29.20
   2  14  -2  991.00   31.30
   2 -14   2  949.90   30.90
  -2 -14   2  956.80   29.10
  -2  14  -2  932.71   28.70
   2 -14  -2  980.00   31.50
  -2 -14   2  929.41   30.80
  -2 -14   2  939.61   29.40
   2  14  -4    6.90    3.90
  -2 -14  -4    3.90    3.00
   2 -14   4    2.80    3.80
  -2 -14  -4    4.00    3.30
  -2 -14   4    2.80    3.60
  -2 -14   4    5.80    2.80
  -2  14  -4    4.30    2.90
  -2 -14   4    1.20    2.70
  -2 -14  -6 2320.67   71.79
   2 -14   6 2401.66   72.19
  -2 -14  -6 2335.87   71.09
   2  14  -6 2390.76   73.99
  -2  14  -6 2289.47   71.99
  -2 -14   6 2448.16   72.49
  -2 -14   6 2348.27   71.19
  -2 -14   6 2363.86   70.99
   2 -14   8   49.99    8.00
  -2 -14  -8   79.59    8.90
  -2 -14  -8   66.79    7.60
  -2 -14   8   58.69    8.00
   3 -14   1  533.45   19.00
   3  14  -1  528.65   19.70
  -3 -14  -1  527.05   17.70
  -3 -14  -1  516.75   19.20
  -3 -14  -1  530.75   18.30
  -3 -14   1  503.15   17.90
   3 -14  -1  523.15   19.30
  -3 -14   1  521.25   17.60
  -3 -14   1  551.14   19.40
   3  14  -3  201.08   11.10
  -3 -14  -3  193.58    9.10
   3 -14   3  205.98   10.50
  -3 -14  -3  196.88    9.90
  -3 -14   3  185.68    9.00
  -3  14  -3  198.48    8.20
  -3 -14   3  206.48    9.10
  -3 -14   3  211.38   10.40
   3 -14   5   18.70    4.90
  -3 -14  -5   33.60    5.20
   3  14  -5   21.00    5.70
  -3 -14  -5   14.90    4.30
  -3 -14   5   20.80    4.50
  -3 -14   5   27.00    5.50
  -3 -14   5   28.70    4.30
  -3  14  -5   24.30    4.40
   3 -14   7   36.90    6.80
  -3 -14  -7   34.30    6.70
  -3 -14  -7   29.40    5.90
  -3 -14   7   38.90    6.30
  -3 -14   7   43.60    7.60
  -3 -14   7   38.70    6.20
  -3  14  -7   47.00    6.90
  -4 -14   0  379.26   13.80
  -4 -14   0  378.86   14.90
   4  14   0  378.06   16.10
  -4 -14   0  365.86   14.10
   4 -14   0  379.66   15.00
   4  14  -2  332.37   15.00
   4 -14   2  348.57   13.90
  -4 -14  -2  331.57   13.10
  -4 -14  -2  315.07   13.60
  -4 -14  -2  328.87   14.20
  -4 -14   2  349.77   13.50
  -4 -14   2  347.07   14.30
  -4 -14   2  344.97   12.80
  -4 -14  -4 2336.17   70.09
   4 -14   4 2278.97   69.49
  -4 -14  -4 2360.06   69.39
   4  14  -4 2442.46   71.99
  -4 -14   4 2288.07   68.79
  -4 -14   4 2221.88   69.19
  -4 -14   4 2296.27   69.89
   4 -14   6   10.30    4.60
   4  14  -6   14.70    5.50
  -4 -14  -6   10.70    4.80
  -4 -14  -6   18.60    4.90
  -4 -14   6   18.10    4.60
  -4 -14   6   10.80    4.80
  -4  14  -6   17.50    4.40
  -4 -14   6   14.80    5.50
   4 -14   8  678.23   26.80
  -4 -14  -8  704.93   27.40
  -4 -14  -8  657.03   25.90
  -4 -14   8  651.43   27.00
   5  14  -1  190.88   10.90
  -5 -14  -1  176.48    9.30
  -5 -14  -1  178.68    9.00
  -5 -14  -1  197.88   10.10
   5 -14   1  185.88    9.30
  -5 -14   1  171.88    9.60
  -5 -14   1  176.68    8.80
  -5 -14   1  169.58    8.90
   5 -14  -1  197.88   10.10
   5 -14   3   67.19    6.40
  -5 -14  -3   62.49    6.70
   5  14  -3   62.79    7.70
  -5 -14  -3   65.59    6.50
  -5 -14   3   61.89    6.30
  -5 -14   3   72.99    6.10
  -5 -14   3   58.99    6.20
   5  14  -5    2.00    4.40
  -5 -14  -5   29.40    5.70
  -5 -14  -5   25.50    5.50
   5 -14   5   24.10    5.20
  -5 -14   5   21.50    5.30
  -5 -14   5   16.70    4.90
  -5 -14   5   17.20    4.30
   5 -14   7  148.49   11.30
  -5 -14  -7  109.69   11.00
  -5 -14  -7  117.49   10.00
  -5 -14   7  125.59   10.90
  -5 -14   7  109.29   10.20
  -5 -14   7  124.69   10.00
   6 -14   0  988.20   31.20
  -6 -14   0  975.50   31.10
  -6 -14   0  907.01   31.10
   6  14   0  931.41   33.50
  -6 -14   0  953.10   30.60
  -6 -14  -2  620.54   22.10
   6  14  -2  651.03   24.90
   6 -14   2  653.33   22.00
  -6 -14  -2  616.54   22.60
  -6 -14   2  623.84   21.90
  -6 -14   2  586.24   22.20
  -6 -14   2  618.04   22.00
   6 -14   4   11.40    3.90
  -6 -14  -4    4.10    4.10
  -6 -14  -4   12.70    4.90
   6  14  -4    8.70    4.90
  -6 -14   4    8.70    4.60
  -6 -14   4    9.80    4.20
  -6 -14   4    7.70    3.70
  -6 -14  -6 1710.23   55.49
  -6 -14  -6 1726.33   54.69
  -6 -14   6 1708.93   54.09
  -6 -14   6 1748.82   54.69
  -6 -14   6 1670.43   54.49
   6 -14   8  127.39   10.60
  -6 -14  -8  131.39   12.10
  -6 -14  -8  123.49   11.60
  -6 -14   8  128.69   11.60
  -6 -14   8  152.58   12.50
  -6 -14   8  134.09   11.60
   7  14  -1  580.04   24.00
  -7 -14  -1  597.24   21.30
  -7 -14  -1  582.24   22.10
  -7 -14  -1  608.74   21.30
   7 -14   1  574.34   20.70
  -7 -14   1  586.54   21.60
  -7 -14   1  597.04   21.10
  -7 -14   1  585.64   21.10
   7 -14   3   26.30    4.60
  -7 -14  -3   31.00    5.40
   7  14  -3   21.50    5.80
  -7 -14  -3   24.80    5.30
  -7 -14   3   24.40    4.90
  -7 -14   3   19.00    4.90
  -7 -14   3   24.60    5.00
   7  14  -5   31.90    7.00
   7 -14   5   38.20    5.70
  -7 -14  -5   15.90    6.00
  -7 -14  -5   32.80    7.00
  -7 -14   5   22.50    5.30
  -7 -14   5   25.40    6.20
  -7 -14   5   19.90    5.20
   7 -14   7   12.70    4.80
  -7 -14  -7   -2.40    5.20
  -7 -14  -7   -2.00    5.10
  -7 -14   7    1.70    4.80
  -7 -14   7   -0.10    5.00
  -7 -14   7   13.00    6.00
  -8 -14   0  245.38   12.30
  -8 -14   0  278.57   13.20
   8 -14   0  276.57   12.30
   8  14   0  285.37   15.40
  -8 -14   0  260.97   12.10
  -8 -14  -2  473.95   18.80
   8 -14   2  492.75   17.70
  -8 -14  -2  449.66   19.10
   8  14  -2  471.35   21.20
  -8 -14   2  456.75   18.90
  -8 -14   2  486.95   18.10
  -8 -14   2  471.75   18.40
   8 -14   4 1740.73   53.69
   8  14  -4 1775.42   58.39
  -8 -14  -4 1706.63   55.19
  -8 -14  -4 1717.33   55.99
  -8 -14   4 1779.22   55.69
  -8 -14   4 1775.12   54.39
  -8 -14   4 1753.22   54.99
  -8 -14  -6   45.40    7.70
  -8 -14  -6   28.60    7.20
  -8 -14   6   47.00    7.90
  -8 -14   6   31.50    6.30
  -8 -14   6   45.10    6.90
  -9 -14  -1  141.39   10.00
  -9 -14  -1  158.28    9.80
   9  14  -1  163.68   12.10
  -9 -14   1  136.39    9.40
  -9 -14   1  134.99    9.90
  -9 -14   1  138.09    9.80
   9  14  -3   61.29    9.20
  -9 -14  -3   37.70    6.60
  -9 -14  -3   44.50    7.10
  -9 -14   3   53.89    7.30
  -9 -14   3   44.60    6.00
  -9 -14   3   58.69    7.00
  -9 -14  -5   23.20    6.70
  -9 -14  -5   12.90    5.90
  -9 -14   5    9.40    5.20
  -9 -14   5   27.50    5.70
  -9 -14   5   19.00    6.70
 -10 -14   0  939.61   32.90
  10  14   0  955.10   36.00
 -10 -14   0  891.31   32.10
 -10 -14  -2  965.00   34.70
  10  14  -2  999.40   37.40
 -10 -14  -2  963.50   33.90
 -10 -14   2  978.30   34.50
 -10 -14   2  963.50   33.70
 -10 -14  -4   16.00    6.90
 -10 -14  -4   22.30    6.30
 -10 -14   4   11.10    6.00
 -10 -14   4   17.50    6.50
 -10 -14  -6 1083.89   39.50
 -10 -14  -6 1111.99   40.60
 -10 -14   6 1159.28   40.40
 -10 -14   6 1096.59   39.20
 -11 -14  -1  191.68   12.80
 -11 -14  -1  232.28   13.00
 -11 -14   1  216.18   13.10
 -11 -14   1  225.38   13.40
 -11 -14  -3  134.69   11.80
 -11 -14  -3  122.29   10.80
 -11 -14   3  136.99   11.60
 -11 -14   3  137.19   11.00
 -11 -14  -5   19.50    6.80
 -11 -14  -5    3.00    6.20
 -11 -14   5   15.90    6.80
 -11 -14   5    7.70    6.00
 -12 -14   0   76.29    8.80
 -12 -14   0   74.59    9.10
 -12 -14  -2  294.07   15.60
 -12 -14  -2  247.18   15.50
 -12 -14   2  298.87   15.90
 -12 -14   2  266.77   14.90
 -12 -14  -4 1212.18   43.50
 -12 -14  -4 1241.18   42.90
 -12 -14   4 1160.58   42.90
 -12 -14   4 1254.57   42.40
 -13 -14  -1  182.88   14.60
 -13 -14  -1  174.98   12.70
 -13 -14   1  165.28   13.70
 -13 -14   1  155.78   12.90
 -13 -14  -3   13.50    6.50
 -13 -14  -3   17.90    7.30
 -13 -14   3   30.60    7.20
 -13 -14   3   30.20    7.40
 -14 -14   0  117.89   11.60
 -14 -14   0  115.39   12.50
   0  15  -1   41.10    4.40
   0 -15   1   42.20    5.20
   0 -15  -1   47.00    5.80
   0 -15   3  169.18    9.60
   0  15  -3  163.28    8.90
   0 -15   5  193.88   11.70
   0  15  -5  199.98   11.10
   0 -15   7    4.40    5.50
  -1 -15   0    2.90    3.30
   1 -15   0    3.00    3.50
  -1 -15  -2  455.85   15.80
   1 -15   2  445.76   17.30
   1  15  -2  441.26   17.00
  -1 -15  -2  445.56   18.00
  -1 -15   2  462.35   17.50
   1 -15  -2  452.15   17.80
  -1  15  -2  436.06   15.70
   1  15  -4  258.67   12.70
  -1 -15  -4  267.67   11.80
   1 -15   4  271.47   12.80
  -1 -15   4  277.57   13.20
  -1  15  -4  256.87   11.90
  -1 -15  -6   21.30    4.80
   1 -15   6   16.50    5.50
   1  15  -6   29.70    6.30
  -1 -15   6   28.00    6.30
  -1  15  -6   31.50    5.60
   1 -15   8  172.78   13.60
  -1 -15   8  163.78   13.60
  -2 -15  -1  155.88    7.40
   2  15  -1  147.19    8.70
   2 -15   1  150.08    8.80
  -2 -15  -1  134.39    8.70
   2 -15  -1  157.88    9.10
  -2 -15   1  149.88    7.20
  -2 -15   1  147.89    9.10
   2  15  -3    2.10    3.40
  -2 -15  -3    8.90    3.30
   2 -15   3    4.40    3.70
  -2 -15  -3    9.50    2.90
  -2  15  -3    7.60    2.50
  -2 -15   3    6.20    4.10
  -2 -15   3    9.30    3.00
  -2 -15  -5   21.80    4.30
   2  15  -5   18.40    5.40
  -2 -15  -5   17.20    4.40
   2 -15   5   12.40    5.00
  -2 -15   5   12.10    4.80
  -2  15  -5   16.90    4.20
  -2 -15  -7  180.18   11.90
   2 -15   7  198.78   13.10
  -2 -15   7  214.88   13.60
   3 -15   0    2.70    3.50
  -3 -15   0    0.00    2.00
  -3 -15   0    2.90    3.60
   3  15   0    0.30    3.10
  -3 -15   0   -0.10    2.40
   3  15  -2  531.25   20.50
  -3 -15  -2  529.35   18.90
   3 -15   2  510.75   19.60
  -3 -15  -2  546.05   18.40
  -3 -15  -2  573.14   20.70
  -3 -15   2  526.15   18.50
  -3 -15   2  511.65   18.00
  -3 -15   2  525.75   19.90
   3  15  -4  233.78   12.60
  -3 -15  -4  231.08   11.00
  -3 -15  -4  251.47   11.60
   3 -15   4  242.08   11.90
  -3 -15   4  251.87   12.30
  -3 -15   4  222.98   10.90
  -3 -15   4  219.28   10.50
  -3 -15  -6   21.80    4.90
  -3 -15  -6    5.70    4.80
   3 -15   6   15.40    5.60
   3  15  -6   17.00    5.60
  -3 -15   6   20.90    5.10
  -3 -15   6   15.30    5.40
  -3  15  -6   16.70    4.50
  -3 -15  -8  132.29   11.40
  -3 -15  -8  134.79   12.00
  -3 -15   8  174.98   12.60
  -4 -15  -1    9.20    3.10
   4 -15   1   15.80    4.00
  -4 -15  -1   15.10    4.10
  -4 -15  -1   11.90    3.10
   4  15  -1   10.70    3.90
  -4 -15   1   14.60    4.20
  -4 -15   1   11.80    3.30
  -4 -15   1   12.10    3.00
   4 -15  -1    5.20    3.70
  -4 -15  -3   90.79    6.80
   4 -15   3   90.69    7.50
   4  15  -3   96.49    8.20
  -4 -15  -3   95.19    7.10
  -4 -15   3   93.19    7.30
  -4 -15   3   90.69    7.80
  -4 -15   3   92.19    6.50
  -4 -15  -5   50.39    6.40
  -4 -15  -5   68.89    7.60
   4  15  -5   71.09    8.60
   4 -15   5   50.19    6.50
  -4 -15   5   57.99    6.00
  -4 -15   5   63.19    6.80
  -4 -15   5   61.49    7.60
  -4 -15  -7   35.70    7.20
   4 -15   7   30.80    6.70
  -4 -15  -7   46.50    7.20
  -4 -15   7   44.40    7.80
  -4 -15   7   17.40    5.70
  -5 -15   0    1.60    2.50
   5  15   0   10.80    4.70
   5 -15   0   -1.10    3.10
  -5 -15   0    1.40    3.60
  -5 -15   0    1.10    3.20
   5  15  -2  337.37   15.90
   5 -15   2  348.57   14.40
  -5 -15  -2  330.97   14.40
  -5 -15  -2  315.57   13.60
  -5 -15   2  345.17   13.90
  -5 -15   2  337.77   13.50
  -5 -15   2  334.77   14.60
   5 -15   4  184.18   10.60
  -5 -15  -4  168.58   10.30
  -5 -15  -4  178.38   11.10
   5  15  -4  173.48   12.20
  -5 -15   4  184.18    9.90
  -5 -15   4  203.68   10.70
  -5 -15   4  177.58   10.90
  -5 -15  -6   38.80    6.60
   5 -15   6   36.30    6.40
  -5 -15  -6   30.10    6.30
  -5 -15   6   34.60    6.30
  -5 -15   6   26.70    5.70
  -5 -15   6   28.90    6.70
  -6 -15  -1  191.38   10.40
   6  15  -1  160.78   11.60
  -6 -15  -1  173.98   10.20
   6 -15   1  192.18    9.90
  -6 -15  -1  180.38    9.30
  -6 -15   1  167.68   10.00
  -6 -15   1  179.48    9.70
   6 -15  -1  189.28   10.10
  -6 -15   1  180.08    9.40
  -6 -15  -3   20.60    4.90
   6  15  -3   29.70    6.50
  -6 -15  -3   21.30    5.30
   6 -15   3   17.60    4.30
  -6 -15   3   16.50    4.50
  -6 -15   3   17.10    4.80
  -6 -15   3   11.10    4.10
  -6 -15  -5   23.20    5.90
  -6 -15  -5   11.20    5.50
   6 -15   5   18.00    5.00
  -6 -15   5    9.30    4.60
  -6 -15   5   19.40    5.60
  -6 -15   5   23.50    5.00
  -6 -15  -7  164.58   13.40
   6 -15   7  169.68   11.50
  -6 -15  -7  171.48   12.40
  -6 -15   7  159.48   11.40
  -6 -15   7  178.48   12.80
  -7 -15   0   -1.50    3.50
   7  15   0    4.40    4.60
  -7 -15   0    3.60    3.60
  -7 -15   0    2.40    3.80
   7 -15   0    7.00    3.50
  -7 -15  -2  352.06   15.50
  -7 -15  -2  327.27   15.00
   7 -15   2  363.46   14.70
   7  15  -2  345.37   17.20
  -7 -15   2  349.17   14.60
  -7 -15   2  354.06   15.10
  -7 -15   2  328.27   14.90
   7  15  -4  273.57   16.30
   7 -15   4  289.57   13.10
  -7 -15  -4  277.97   13.70
  -7 -15  -4  273.07   14.60
  -7 -15   4  285.77   13.80
  -7 -15   4  255.57   13.50
  -7 -15   4  253.57   13.20
   7 -15   6   23.40    5.30
  -7 -15  -6   19.70    5.90
  -7 -15  -6   21.60    6.40
  -7 -15   6   13.70    5.60
  -7 -15   6   20.00    5.90
  -7 -15   6   29.50    6.40
  -8 -15  -1   20.10    5.20
   8 -15   1   24.30    4.50
  -8 -15  -1   29.10    5.10
   8  15  -1   23.40    6.20
  -8 -15  -1   22.60    5.30
  -8 -15   1   22.10    5.00
  -8 -15   1   17.90    5.50
  -8 -15   1   22.20    4.70
  -8 -15  -3  136.69   10.40
  -8 -15  -3  141.99   10.50
   8 -15   3  141.09    9.10
   8  15  -3  154.38   12.10
  -8 -15   3  132.29    9.70
  -8 -15   3  155.48    9.80
  -8 -15   3  153.88    9.70
  -8 -15  -5  111.29    9.70
  -8 -15  -5   99.29   10.30
  -8 -15   5  101.39    9.30
  -8 -15   5  140.59   10.50
  -8 -15   5   93.79    9.20
  -9 -15   0   -2.40    4.00
   9  15   0   -2.40    4.90
  -9 -15   0    0.60    3.90
  -9 -15  -2  252.27   13.90
   9  15  -2  265.97   15.80
  -9 -15  -2  215.48   13.20
  -9 -15   2  278.17   12.60
  -9 -15   2  268.27   13.70
  -9 -15   2  232.68   13.10
  -9 -15  -4  114.39   10.00
  -9 -15  -4  101.39   10.20
  -9 -15   4   94.49    9.80
  -9 -15   4   94.29    8.60
  -9 -15   4   94.49    9.00
  -9 -15  -6   -4.40    6.50
  -9 -15  -6    5.70    6.40
  -9 -15   6   10.30    5.70
  -9 -15   6    6.00    6.40
  -9 -15   6    5.60    5.40
 -10 -15  -1   27.20    6.30
 -10 -15  -1   24.90    5.90
 -10 -15   1   20.70    5.30
 -10 -15   1   31.60    7.00
 -10 -15  -3   15.30    5.80
 -10 -15  -3    0.80    5.40
 -10 -15   3    8.90    5.30
 -10 -15   3    5.40    4.70
 -10 -15  -5    4.40    5.40
 -10 -15  -5    6.00    6.10
 -10 -15   5   -0.10    5.20
 -10 -15   5    8.30    6.00
 -11 -15   0    4.40    5.10
 -11 -15   0   -0.80    4.50
 -11 -15  -2  230.08   14.30
 -11 -15  -2  258.87   14.90
 -11 -15   2  260.67   13.90
 -11 -15   2  229.58   13.90
 -11 -15  -4   95.49   10.80
 -11 -15  -4  100.39   10.50
 -11 -15   4  101.79   10.10
 -11 -15   4  120.99   11.10
 -12 -15  -1   10.90    6.10
 -12 -15  -1    6.60    5.90
 -12 -15   1    6.40    5.60
 -12 -15   1    6.50    5.20
 -12 -15  -3   48.90    8.80
 -12 -15  -3   61.19    8.80
 -12 -15   3   63.59    9.60
 -12 -15   3   54.19    8.10
 -13 -15   0   -4.30    6.00
 -13 -15   0  -10.50    6.20
 -13 -15  -2  118.19   11.40
 -13 -15  -2  134.89   12.40
 -13 -15   2  125.89   12.00
 -13 -15   2  120.29   11.60
   0 -16   0 3491.75  102.49
   0 -16  -2  209.58   11.40
   0 -16   2  203.88   11.00
   0  16  -2  208.08    9.80
   0  16  -4  364.96   15.30
   0 -16   4  378.66   16.30
   0 -16   6  682.83   26.40
   0  16  -6  672.83   25.80
   1  16  -1    3.10    3.10
   1 -16   1    9.40    4.30
  -1 -16  -1    0.30    3.50
  -1 -16   1    1.70    3.60
   1 -16  -1    2.30    3.90
   1  16  -3   26.40    4.70
   1 -16   3   31.90    5.50
  -1 -16   3   31.90    5.40
  -1  16  -3   36.00    4.40
   1 -16   5  378.76   17.00
   1  16  -5  384.76   17.40
  -1 -16   5  370.26   17.40
  -1  16  -5  416.76   16.70
   1 -16   7   53.29    7.80
  -1 -16   7   47.60    8.20
  -2 -16   0    6.40    4.20
   2 -16   0    6.40    3.70
   2  16  -2 1139.69   37.20
   2 -16   2 1143.19   37.20
  -2 -16  -2 1134.59   37.60
  -2 -16   2 1141.59   37.40
  -2 -16  -4  651.63   22.80
   2  16  -4  632.54   24.10
   2 -16   4  655.63   23.80
  -2 -16   4  612.94   23.90
  -2 -16  -6  150.08   10.30
   2 -16   6  152.68   10.90
  -2 -16   6  153.88   11.10
   3 -16   1   10.50    4.30
   3  16  -1    0.30    3.40
  -3 -16  -1    4.30    2.80
  -3 -16  -1    9.00    4.20
  -3 -16   1    6.60    4.30
  -3 -16   1    0.40    2.50
   3 -16  -1   -0.40    3.60
  -3 -16  -3  224.18   10.90
   3 -16   3  216.78   11.80
   3  16  -3  232.38   12.40
  -3 -16   3  221.88   11.80
   3 -16   5   74.19    8.20
  -3 -16  -5   72.89    7.60
   3  16  -5   69.99    8.30
  -3 -16   5   67.69    7.90
  -3 -16  -7  176.08   11.80
   3 -16   7  184.98   12.70
  -3 -16   7  142.89   11.90
   4 -16   0 1439.86   43.60
  -4 -16   0 1403.06   43.60
  -4 -16   0 1308.77   41.50
  -4 -16   0 1316.37   42.10
   4 -16   2    4.60    3.80
  -4 -16  -2   11.80    3.50
  -4 -16  -2    6.60    3.60
   4  16  -2   13.70    4.80
  -4 -16   2    7.00    3.40
  -4 -16   2    2.50    2.90
  -4 -16   2    8.30    4.20
  -4 -16  -4   60.69    6.40
  -4 -16  -4   73.59    7.30
   4 -16   4   71.79    7.50
   4  16  -4   59.39    7.70
  -4 -16   4   73.69    7.50
  -4 -16   4   62.79    6.50
  -4 -16  -6  382.46   17.10
   4 -16   6  396.56   18.10
  -4 -16  -6  391.96   17.90
  -4 -16   6  414.96   18.90
  -5 -16  -1    1.80    3.30
   5 -16   1   14.40    4.10
  -5 -16  -1    7.80    3.40
   5  16  -1    9.80    4.90
  -5 -16  -1   12.50    4.40
   5 -16  -1    8.90    4.40
  -5 -16   1   14.20    3.60
  -5 -16   1    9.00    4.40
  -5 -16   1    6.60    3.30
  -5 -16  -3  112.39    8.00
  -5 -16  -3  107.39    8.60
   5 -16   3  111.39    8.30
   5  16  -3   97.99    9.20
  -5 -16   3  114.19    9.40
  -5 -16   3  119.99    8.30
  -5 -16   3  109.89    7.20
  -5 -16  -5  131.49   10.20
   5 -16   5  131.09   10.50
  -5 -16  -5  157.98   10.90
  -5 -16   5  133.49    9.80
  -5 -16   5  144.89   11.30
  -5 -16   5  144.59    9.50
   5 -16   7  212.18   12.90
  -5 -16  -7  196.98   13.80
  -5 -16  -7  203.98   12.30
  -5 -16   7  211.78   14.20
  -6 -16   0   43.60    5.80
   6 -16   0   40.70    5.70
   6  16   0   34.80    6.90
  -6 -16   0   37.40    5.60
  -6 -16   0   50.29    5.70
   6 -16   2  927.71   30.10
  -6 -16  -2  879.51   29.60
   6  16  -2  912.91   32.70
  -6 -16  -2  830.12   30.00
  -6 -16   2  859.41   29.10
  -6 -16   2  898.51   30.40
  -6 -16   2  855.21   29.70
   6  16  -4  487.95   21.70
  -6 -16  -4  453.55   19.60
   6 -16   4  482.15   19.10
  -6 -16  -4  493.85   19.20
  -6 -16   4  479.95   19.50
  -6 -16   4  494.75   19.70
  -6 -16   4  450.35   18.40
   6 -16   6  153.98   10.80
  -6 -16  -6  147.39   11.50
  -6 -16  -6  138.09   11.50
  -6 -16   6  124.59    9.50
  -6 -16   6  161.58   12.20
  -6 -16   6  145.09   11.00
   7 -16   1   28.60    5.00
  -7 -16  -1   26.10    5.20
   7  16  -1   34.10    6.70
  -7 -16  -1   24.70    4.80
  -7 -16  -1   22.70    5.20
  -7 -16   1   25.70    5.00
  -7 -16   1   26.10    5.00
  -7 -16   1   19.00    4.30
   7  16  -3   31.00    6.90
  -7 -16  -3   23.20    5.60
   7 -16   3   25.00    4.90
  -7 -16  -3   25.00    5.50
  -7 -16   3   20.40    5.20
  -7 -16   3   24.00    5.70
  -7 -16   3   23.10    5.70
  -7 -16  -5  333.67   15.90
  -7 -16  -5  317.57   16.70
   7 -16   5  337.77   15.20
  -7 -16   5  293.97   15.40
  -7 -16   5  297.97   14.70
  -7 -16   5  285.47   15.10
  -8 -16   0 2048.79   61.79
   8 -16   0 1994.10   61.59
  -8 -16   0 2003.40   61.79
  -8 -16   0 2013.90   62.59
  -8 -16  -2  178.98   10.80
   8 -16   2  196.58   10.70
   8  16  -2  180.78   13.00
  -8 -16  -2  205.68   12.00
  -8 -16   2  198.78   11.00
  -8 -16   2  195.88   11.30
  -8 -16   2  150.48   10.10
  -8 -16  -4  255.07   13.80
   8 -16   4  286.17   14.10
  -8 -16  -4  286.07   15.60
  -8 -16   4  277.87   14.80
  -8 -16   4  255.57   14.00
  -8 -16   4  257.27   13.50
  -8 -16  -6  381.96   17.90
  -8 -16  -6  322.17   18.50
  -8 -16   6  373.06   17.70
  -8 -16   6  373.86   17.40
  -9 -16  -1    2.90    4.20
  -9 -16  -1   -5.50    4.00
  -9 -16   1    4.20    4.40
  -9 -16   1   -5.40    3.70
  -9 -16  -3   44.80    7.40
  -9 -16  -3   41.20    7.00
  -9 -16   3   58.39    7.90
  -9 -16   3   38.00    6.40
  -9 -16   3   43.40    9.50
  -9 -16  -5  167.08   12.80
  -9 -16  -5  176.18   12.90
  -9 -16   5  174.28   11.70
  -9 -16   5  188.38   12.50
 -10 -16   0   10.10    5.00
 -10 -16   0   17.50    5.80
 -10 -16  -2  825.22   31.40
 -10 -16  -2  836.52   30.60
 -10 -16   2  861.71   31.20
 -10 -16   2  859.71   30.80
 -10 -16  -4  343.07   18.40
 -10 -16  -4  337.37   17.10
 -10 -16   4  320.97   16.30
 -10 -16   4  332.17   17.20
 -11 -16  -1    6.50    5.60
 -11 -16  -1    3.20    5.60
 -11 -16   1    2.50    4.60
 -11 -16   1    4.30    5.40
 -11 -16  -3  133.39   12.30
 -11 -16  -3  134.69   11.60
 -11 -16   3  141.59   12.40
 -11 -16   3  153.78   12.10
 -12 -16   0  627.64   25.40
 -12 -16  -2    1.00    5.40
 -12 -16  -2    4.10    6.50
 -12 -16   2    1.00    5.60
 -12 -16   2   -0.10    4.90
   0 -17   1   74.29    7.50
   0 -17  -1   98.09    8.90
   0  17  -3  546.55   20.50
   0 -17   3  620.14   22.70
   0  17  -5   82.99    8.00
   0 -17   5   78.69    8.40
   0 -17   7   -4.60    5.70
   1 -17   0    1.90    3.80
  -1 -17   0    2.20    4.40
  -1 -17  -2  434.46   19.00
   1 -17   2  504.75   19.20
   1  17  -2  469.95   17.90
  -1 -17   2  453.95   19.00
   1 -17   4  156.78   10.70
   1  17  -4  181.08   10.60
  -1 -17   4  159.08   11.40
   1 -17   6    1.70    5.10
  -1 -17   6    2.50    4.90
   2 -17   1  110.79    9.10
   2  17  -1  129.59    8.80
  -2 -17  -1  129.99    9.30
  -2 -17   1  127.89    9.90
   2 -17  -1  102.39    8.80
   2 -17   3   91.49    8.30
   2  17  -3   82.69    7.70
  -2 -17   3   81.39    8.30
   2  17  -5    2.50    4.30
   2 -17   5    5.40    5.20
  -2 -17   5    7.80    5.30
   2 -17   7  207.48   14.00
  -2 -17   7  225.18   14.10
   3 -17   0    8.30    4.50
  -3 -17   0    4.30    3.90
   3 -17   2  217.28   11.40
   3  17  -2  201.18   11.60
  -3 -17   2  180.58   11.10
   3  17  -4  156.38   11.00
   3 -17   4  174.28   11.30
  -3 -17   4  157.38   10.80
   3 -17   6   77.99    8.80
  -3 -17   6   75.69    9.20
  -4 -17  -1   -2.10    2.30
   4 -17   1    0.80    4.00
   4  17  -1    0.30    4.10
  -4 -17  -1    0.80    4.30
  -4 -17   1   -2.60    2.80
  -4 -17   1    8.40    4.70
   4 -17  -1    4.00    4.40
   4  17  -3  119.89   10.00
  -4 -17  -3  117.49    8.60
   4 -17   3  154.08   10.10
  -4 -17   3  124.59   10.00
   4 -17   5   27.30    5.90
  -4 -17  -5   23.80    5.70
  -4 -17   5   23.60    5.90
   4 -17   7    5.70    5.10
  -4 -17  -7    2.40    5.40
  -4 -17   7   -1.90    5.60
  -5 -17   0   -4.40    2.40
  -5 -17   0    3.40    4.40
   5 -17   0   -3.70    3.60
   5  17  -2  413.46   18.60
  -5 -17  -2  414.16   17.00
  -5 -17  -2  403.06   16.10
   5 -17   2  410.06   17.10
  -5 -17   2  399.06   16.40
  -5 -17   2  425.26   17.50
  -5 -17  -4  349.37   16.30
  -5 -17  -4  417.36   19.50
   5 -17   4  353.26   16.30
  -5 -17   4  362.76   16.00
  -5 -17   4  349.87   16.90
  -5 -17  -6    9.50    5.60
   5 -17   6   10.20    5.60
  -5 -17   6    5.80    5.40
  -6 -17  -1  104.89    8.00
  -6 -17  -1  115.39    7.80
  -6 -17  -1  113.79    9.50
   6 -17   1  124.59    9.50
  -6 -17   1  104.69    7.60
  -6 -17   1   94.99    8.00
  -6 -17   1  135.89    9.60
  -6 -17  -3   21.80    5.20
   6  17  -3   26.00    6.90
   6 -17   3   23.00    5.00
  -6 -17  -3   14.40    4.60
  -6 -17   3   25.10    5.80
  -6 -17   3   27.60    5.20
  -6 -17   3   25.80    5.40
   6 -17   5   11.70    4.70
  -6 -17  -5   24.20    6.00
  -6 -17  -5   17.80    5.60
  -6 -17   5   21.40    6.50
  -6 -17   5   25.10    5.50
  -7 -17   0    3.30    4.50
   7 -17   0    5.30    3.90
  -7 -17   0   -0.10    3.60
  -7 -17   0   -0.80    4.00
  -7 -17  -2  201.88   10.70
  -7 -17  -2  182.18   11.20
   7 -17   2  208.18   11.20
   7  17  -2  180.98   14.20
  -7 -17   2  184.08   11.40
  -7 -17   2  182.08   10.90
  -7 -17   2  176.68   10.50
  -7 -17  -4   25.50    6.30
   7 -17   4   24.20    5.40
  -7 -17  -4   21.60    5.30
  -7 -17   4   18.60    5.70
  -7 -17   4   33.40    6.50
  -7 -17   4   25.70    5.30
  -7 -17  -6   19.30    6.10
   7 -17   6   10.50    4.90
  -7 -17  -6   16.70    6.90
  -7 -17   6   13.50    5.80
  -7 -17   6   19.40    6.40
   8 -17   1  116.59    9.00
  -8 -17  -1  105.49    8.70
  -8 -17  -1  102.99    9.40
  -8 -17   1   90.59    8.10
  -8 -17   1   90.09    8.90
  -8 -17   1   94.39    8.50
  -8 -17  -3  165.78   11.40
   8 -17   3  170.48   10.30
  -8 -17  -3  166.88   11.20
  -8 -17   3  153.78   10.70
  -8 -17   3  166.48   11.10
  -8 -17   3  157.78   10.20
  -8 -17  -5  169.78   12.40
  -8 -17  -5  183.78   12.70
  -8 -17   5  190.28   12.40
  -9 -17   0    3.20    4.70
  -9 -17   0    0.10    5.10
  -9 -17  -2  288.27   14.90
  -9 -17  -2  287.77   15.30
  -9 -17   2  312.57   14.90
  -9 -17   2  278.87   14.90
  -9 -17  -4  173.58   12.70
  -9 -17  -4  180.38   12.00
  -9 -17   4  183.98   12.80
 -10 -17  -1  140.79   11.90
 -10 -17  -1  140.69   10.30
 -10 -17   1  132.79   10.00
 -10 -17   1  119.79   10.70
 -10 -17  -3   -6.60    4.40
 -10 -17  -3    1.50    5.50
 -10 -17   3   -2.90    4.90
 -10 -17   3   -5.50    4.60
 -11 -17   0   -3.20    4.50
 -11 -17   0   -5.70    4.70
 -11 -17  -2  105.79   10.70
 -11 -17  -2   91.89   10.90
 -11 -17   2   96.49    9.60
 -11 -17   2  110.09   11.20
   0 -18   0  827.42   29.40
   0 -18   2  266.37   13.60
   0 -18   4   19.30    5.60
   0 -18   6 1727.73   56.29
  -1 -18  -1  304.17   15.30
   1 -18   1  289.37   14.70
  -1 -18   1  302.07   14.60
   1 -18  -1  323.27   15.50
   1  18  -3   30.80    5.10
   1 -18   3   27.60    6.00
  -1 -18   3   23.90    6.00
   1 -18   5   15.20    5.70
  -1 -18   5   28.40    6.70
  -2 -18   0  251.77   13.60
   2 -18   0  244.38   13.40
   2 -18   2  105.79    9.30
   2  18  -2   98.59    8.30
  -2 -18   2  122.69   10.00
   2 -18   4 1215.28   40.80
   2  18  -4 1207.48   40.60
  -2 -18   4 1195.98   40.90
   2 -18   6   14.30    5.80
  -2 -18   6    5.10    5.70
   3  18  -1  114.69    9.00
  -3 -18  -1  109.49    9.40
   3 -18   1   94.79    8.50
  -3 -18   1  101.29    9.20
   3 -18  -1  112.99    9.20
   3  18  -3   77.89    8.10
   3 -18   3   85.19    8.40
  -3 -18   3   87.39    8.80
   3 -18   5   11.80    5.70
  -3 -18   5    1.90    5.10
  -4 -18   0  914.91   32.20
   4 -18   0  914.11   31.90
   4  18  -2  448.96   19.10
   4 -18   2  415.46   18.10
  -4 -18   2  395.16   18.20
   4 -18   4   12.80    5.30
  -4 -18   4    5.20    5.30
   4 -18   6 1049.00   37.20
  -4 -18   6 1056.19   37.70
  -5 -18  -1  311.17   14.80
  -5 -18  -1  366.16   16.90
   5 -18   1  376.56   16.50
   5  18  -1  380.56   17.90
  -5 -18   1  367.26   16.70
  -5 -18  -3   85.79    8.20
   5 -18   3   93.59    8.50
  -5 -18   3   83.29    9.10
   5 -18   5    2.50    4.40
  -5 -18  -5   -2.90    4.60
  -5 -18   5    0.60    5.50
  -6 -18   0  225.68   12.70
   6 -18   0  211.48   12.30
  -6 -18   0  205.48   11.40
  -6 -18  -2  225.38   11.90
   6 -18   2  234.78   12.60
  -6 -18   2  197.58   12.50
  -6 -18   2  229.78   11.70
   6 -18   4 1234.28   40.50
  -6 -18  -4 1160.68   40.40
  -6 -18   4 1222.58   41.00
  -7 -18  -1  100.19    9.00
  -7 -18  -1  102.99    9.50
  -7 -18  -1  106.29    8.70
   7 -18   1   90.19    8.40
  -7 -18   1  119.59    9.80
  -7 -18   1   84.49    8.20
  -7 -18   1  125.79    9.10
  -7 -18  -3    6.80    5.30
  -7 -18  -3    3.60    4.40
   7 -18   3    2.00    4.20
  -7 -18   3    5.70    5.00
  -7 -18   3    2.80    4.50
   7 -18   5   72.99    8.20
  -7 -18  -5   59.49    8.50
  -7 -18   5   88.09    9.30
  -8 -18   0  353.56   15.70
  -8 -18   0  275.97   13.90
  -8 -18   0  301.57   14.90
  -8 -18  -2  367.76   17.00
  -8 -18  -2  352.66   16.20
   8 -18   2  344.17   16.00
  -8 -18   2  368.36   16.60
  -8 -18   2  347.97   15.90
  -8 -18   2  358.66   16.80
  -8 -18  -4   -7.60    5.30
  -8 -18  -4    1.50    4.40
  -8 -18   4   10.30    5.50
  -8 -18   4   -1.00    4.60
  -9 -18  -1  236.48   13.50
  -9 -18  -1  252.87   13.30
  -9 -18   1  199.98   12.00
  -9 -18   1  234.28   13.70
  -9 -18  -3   58.59    7.80
  -9 -18  -3   63.49    8.30
  -9 -18   3   54.99    7.60
  -9 -18   3   64.29    7.40
 -10 -18   0    7.90    5.10
 -10 -18   0   -0.90    4.80
 -10 -18  -2   79.69    8.50
 -10 -18  -2   77.29    9.90
 -10 -18   2   67.69    8.90
 -10 -18   2   76.29    8.60
   0 -19  -1   21.00    5.70
   0 -19   1   35.90    6.40
   0 -19   3  370.26   17.30
   0 -19   5   75.79    8.90
  -1 -19   0   -1.40    4.80
   1 -19   0    4.90    5.00
   1 -19   2  204.48   12.30
  -1 -19   2  214.78   13.10
   1 -19   4  131.39   11.10
  -1 -19   4  113.59   10.40
   1 -19   6   42.30    8.40
  -1 -19   6   35.40    7.70
  -2 -19  -1  103.49    9.90
   2 -19   1  122.79   10.10
   2 -19  -1  129.79   10.60
  -2 -19   1  127.99   10.60
   2 -19   3   36.00    7.10
   2  19  -3   49.30    6.50
  -2 -19   3   47.30    7.50
   2 -19   5   49.70    7.90
  -2 -19   5   40.90    7.70
   3 -19   0   -0.80    4.20
  -3 -19   0   -3.60    4.40
   3  19  -2  183.08   11.60
   3 -19   2  202.58   12.40
  -3 -19   2  180.28   11.70
   3 -19   4   47.50    7.70
  -3 -19   4   36.50    7.50
   4 -19   1   29.30    5.90
  -4 -19  -1   18.10    6.10
  -4 -19   1   18.70    5.80
   4 -19  -1   21.30    6.10
   4 -19   3  211.98   12.60
  -4 -19   3  223.08   13.70
   4 -19   5   19.90    6.40
  -4 -19   5   14.50    6.20
   5 -19   0   -1.20    4.50
  -5 -19   0    3.60    4.90
   5 -19   2  233.08   12.80
  -5 -19   2  238.48   13.80
   5 -19   4  129.69   10.70
  -5 -19   4  150.28   11.80
   6 -19   1  179.08   11.80
  -6 -19  -1  208.38   12.80
  -6 -19   1  188.28   12.30
   6 -19   3   34.90    6.60
  -6 -19   3   37.50    6.90
  -7 -19   0    0.70    4.80
  -7 -19   0   -4.10    4.00
   7 -19   2   87.49    8.60
  -7 -19  -2   77.49    8.00
  -7 -19   2   96.69    9.50
   7 -19   4   56.19    7.10
  -7 -19  -4   51.29    7.70
  -7 -19   4   64.39    8.70
  -8 -19  -1   47.50    7.00
   8 -19   1   55.49    7.10
  -8 -19   1   41.60    6.90
  -8 -19   1   45.10    7.00
  -8 -19  -3  155.68   11.80
  -8 -19   3  173.58   11.90
  -9 -19   0    0.10    4.80
  -9 -19  -2  164.48   12.30
  -9 -19   2  171.68   11.90
   0 -20   0  219.18   13.70
   0 -20   2  653.93   25.60
   0 -20   4  198.18   13.10
  -1 -20  -1   64.49    8.60
   1 -20   1   63.39    8.40
   1 -20  -1   62.69    8.60
  -1 -20   1   52.69    7.60
   1 -20   3   73.19    8.90
  -1 -20   3   64.39    8.40
   1 -20   5  253.27   15.50
  -1 -20   5  256.77   15.80
   2 -20   0 1814.52   58.79
  -2 -20   0 1861.01   59.09
   2 -20   2    7.40    5.30
  -2 -20   2    5.10    5.60
   2 -20   4  269.77   15.30
  -2 -20   4  243.98   15.40
   3 -20   1   21.50    6.10
  -3 -20  -1   14.40    5.80
   3 -20  -1   20.60    6.80
  -3 -20   1   19.90    6.40
   3 -20   3  217.88   13.60
  -3 -20   3  209.88   13.90
   3 -20   5   57.69    8.50
  -3 -20   5   63.59    9.30
  -4 -20   0    1.30    5.30
   4 -20   0    8.10    5.20
   4 -20   2 1418.46   47.80
  -4 -20   2 1493.05   48.50
   4 -20   4  452.15   20.50
  -4 -20   4  463.75   20.80
   5 -20   1   41.00    6.70
  -5 -20  -1   30.20    6.60
  -5 -20   1   40.00    7.30
   5 -20   3  159.98   11.50
  -5 -20   3  165.78   11.90
  -6 -20   0 1603.24   52.69
   6 -20   0 1629.94   52.59
   6 -20   2   11.90    5.10
  -6 -20   2   12.70    5.70
   7 -20   1   62.29    7.80
  -7 -20   1   55.19    7.80
   7 -20   3   37.70    6.70
  -7 -20   3   29.90    7.00
  -8 -20   0  145.49   12.80
   0 -21   1  160.88   11.70
   0 -21  -1  123.29   11.10
   0 -21   3   60.69    8.90
  -1 -21   0   10.70    6.10
   1 -21   0   -4.90    5.30
   1 -21   2  144.09   12.00
  -1 -21   2  108.29   10.70
   1 -21   4   19.00    6.80
  -1 -21   4   13.00    6.00
  -2 -21  -1   84.69    9.70
   2 -21   1   78.69    8.70
  -2 -21   1   88.89    9.90
   2 -21   3  525.85   22.60
  -2 -21   3  533.05   23.30
  -3 -21   0   -6.50    4.70
   3 -21   0    4.80    5.50
   3 -21   2  126.19   11.10
  -3 -21   2  109.09   10.50
  -4 -21  -1  474.75   21.70
   4 -21   1  443.66   20.90
  -4 -21   1  514.65   22.00
  -4 -21   3  178.68   13.10
  -5 -21   0    9.70    5.80
   5 -21   0   -0.40    4.90
   5 -21   2   49.70    7.40
  -5 -21   2   53.99    8.50
   6 -21   1  123.39   11.00
  -6 -21   1  114.89   10.80
   0 -22   0   37.70    7.70
   0 -22   2   42.20    7.80
   1 -22   1   65.79    8.80
  -1 -22   1   58.59    8.70
   2 -22   0  446.76   20.80
  -2 -22   0  450.95   21.40
   2 -22   2   47.10    7.80
  -2 -22   2   33.30    8.10
   3 -22   1   93.09   10.30
  -3 -22   1  109.39   11.30
   4 -22   0    0.10    4.90
  -4 -22   0    7.40    6.40
_computing_structure_solution     'SHELXT 2014/4 (Sheldrick, 2014)'
;
_shelx_hkl_checksum     33380
_shelx_res_file
;
    shelx.res created by SHELXL-2014/7
TITL EL15_D601_DRX8_AS4_a.res in Imma
CELL  0.71073  10.4097  13.2714   6.5481   90.000   90.000   90.000
ZERR     4.00   0.0002   0.0003   0.0002    0.000    0.000    0.000
LATT   2
SYMM  - X, 1/2 - Y,   Z
SYMM  - X, 1/2 + Y, - Z
SYMM    X, - Y, - Z
SFAC  O    P    FE   CO   SR
UNIT  48   12   4    8    4
MERG   2
FMAP   2
PLAN   10
ACTA
BOND
L.S.  10
TEMP    23.00
WGHT    0.024500    0.761000
EXTI    0.013113
FVAR       0.29684
SR1   5    1.000000    0.750000    0.597146    10.25000    0.00819    0.01003 =
         0.00534    0.00000    0.00000    0.00000
CO1   4    0.750000    0.632838    0.250000    10.50000    0.00533    0.00376 =
         0.00704    0.00000    0.00073    0.00000
FE1   3    0.500000    0.500000    0.500000    10.25000    0.00292    0.00439 =
         0.00443    0.00015    0.00000    0.00000
P1    2    1.000000    0.750000    0.090985    10.25000    0.00344    0.00287 =
         0.00376    0.00000    0.00000    0.00000
P2    2    0.750000    0.427472    0.250000    10.50000    0.00410    0.00365 =
         0.00388    0.00000    0.00051    0.00000
O1    1    1.000000    0.656331   -0.044393    10.50000    0.00806    0.00448 =
         0.00725   -0.00169    0.00000    0.00000
O2    1    0.882773    0.750000    0.236183    10.50000    0.00464    0.00727 =
         0.00630    0.00000    0.00204    0.00000
O3    1    0.710747    0.363596    0.067348    11.00000    0.00943    0.00749 =
         0.00635   -0.00227    0.00028   -0.00167
O4    1    0.638334    0.503759    0.295332    11.00000    0.00498    0.00568 =
         0.00735    0.00057    0.00211    0.00129
HKLF 4
REM  EL15_D601_DRX8_AS4_a.res in Imma
REM R1 =  0.0171 for    1243 Fo > 4sig(Fo)  and  0.0184 for all    1297 data
REM     54 parameters refined using      0 restraints
END
WGHT      0.0245      0.7610
REM Highest difference peak  0.996,  deepest hole -0.741,  1-sigma level  0.161
Q1    1   0.9630  0.7500  0.6741  10.50000  0.05    1.00
Q2    1   1.0000  0.7500  0.7208  10.25000  0.05    0.80
Q3    1   0.9665  0.7500  0.5034  10.50000  0.05    0.78
Q4    1   0.7287  0.3987  0.1418  11.00000  0.05    0.71
Q5    1   0.7060  0.6332  0.3223  11.00000  0.05    0.65
Q6    1   0.7614  0.6012  0.3283  11.00000  0.05    0.63
Q7    1   0.7409  0.3597 -0.0026  11.00000  0.05    0.60
Q8    1   0.7727  0.6617  0.3349  11.00000  0.05    0.57
Q9    1   1.0439  0.7500  0.1725  10.50000  0.05    0.56
Q10   1   0.7632  0.6383  0.4016  11.00000  0.05    0.50
;
_shelx_res_checksum     18862
