# Supplementary material for: Crystal structure of strontium dicobalt iron(III) tris­(orthophosphate): SrCo2Fe(PO4)3
Source: Acta Crystallogr E Crystallogr Commun. 2016 Jul 19;72(Pt 8):1143–6. doi: 10.1107/S2056989016011373 (PMC4971858; doi:10.1107/S2056989016011373)
Supplement: Supplementary file 2 [file e-72-01143-Isup2.hkl]

data_I                                                                          
_shelx_title ' EL15_D601_DRX8_AS4_a.res in Imma'                                
_shelx_refln_list_code          4                                               
_shelx_F_calc_maximum      471.31                                               
_exptl_crystal_F_000      1036.00                                               
_reflns_d_resolution_high  0.5827                                               
                                                                                
loop_                                                                           
 _space_group_symop_operation_xyz                                               
 'x, y, z'                                                                      
 '-x, -y+1/2, z'                                                                
 '-x, y+1/2, -z'                                                                
 'x, -y, -z'                                                                    
 'x+1/2, y+1/2, z+1/2'                                                          
 '-x+1/2, -y+1, z+1/2'                                                          
 '-x+1/2, y+1, -z+1/2'                                                          
 'x+1/2, -y+1/2, -z+1/2'                                                        
 '-x, -y, -z'                                                                   
 'x, y-1/2, -z'                                                                 
 'x, -y-1/2, z'                                                                 
 '-x, y, z'                                                                     
 '-x+1/2, -y+1/2, -z+1/2'                                                       
 'x+1/2, y, -z+1/2'                                                             
 'x+1/2, -y, z+1/2'                                                             
 '-x+1/2, y+1/2, z+1/2'                                                         
                                                                                
_cell_length_a    10.4097                                                       
_cell_length_b    13.2714                                                       
_cell_length_c     6.5481                                                       
_cell_angle_alpha  90.000                                                       
_cell_angle_beta   90.000                                                       
_cell_angle_gamma  90.000                                                       
                                                                                
_shelx_F_squared_multiplier     1.000                                           
                                                                                
loop_                                                                           
 _refln_index_h                                                                 
 _refln_index_k                                                                 
 _refln_index_l                                                                 
 _refln_F_squared_calc                                                          
 _refln_F_squared_meas                                                          
 _refln_F_squared_sigma                                                         
 _refln_observed_status                                                         
   2   0   0       7152.21       8130.19       200.96 o                         
   4   0   0     208079.97     214864.14      5372.15 o                         
   6   0   0       1246.58       1373.42        32.16 o                         
   8   0   0     164575.20     158670.41      5550.30 o                         
  10   0   0        310.69        291.74        21.67 o                         
  12   0   0      39214.30      38182.83       646.37 o                         
  14   0   0       1611.83       1555.64        59.28 o                         
  16   0   0      30279.44      28486.78       621.54 o                         
   0   2   0        703.15        810.87        25.10 o                         
   2   2   0      24754.39      29362.42       271.46 o                         
   4   2   0      10106.67      11940.44       104.91 o                         
   6   2   0       3425.45       3494.67        37.96 o                         
   8   2   0        397.41        421.81        15.01 o                         
  10   2   0      12286.89      11902.82       133.54 o                         
  12   2   0        571.25        560.62        23.64 o                         
  14   2   0        584.04        586.16        34.95 o                         
  16   2   0        207.43        183.06        31.68 o                         
   0   4   0       4901.98       5634.90       129.86 o                         
   2   4   0     222132.25     235666.11      4487.40 o                         
   4   4   0      17953.25      21361.62       291.97 o                         
   6   4   0     111735.27     117403.13      1970.44 o                         
   8   4   0       7923.01       7677.18        87.09 o                         
  10   4   0      33078.39      33553.54       372.05 o                         
  12   4   0        278.00        297.80        21.73 o                         
  14   4   0      23083.76      22431.99       371.07 o                         
  16   4   0       1258.57       1230.84        59.31 o                         
   0   6   0        449.39        715.96        16.70 o                         
   2   6   0       2662.72       2761.82        32.10 o                         
   4   6   0       4247.89       4566.43        52.37 o                         
   6   6   0        488.73        584.50        11.07 o                         
   8   6   0       1832.46       1895.74        32.29 o                         
  10   6   0        958.07        844.72        33.79 o                         
  12   6   0       2736.37       2749.32        66.73 o                         
  14   6   0       1079.63       1054.70        55.69 o                         
  16   6   0        964.94        914.43        53.33 o                         
   0   8   0     164773.64     176323.17      4765.83 o                         
   2   8   0       4603.49       4848.33        96.07 o                         
   4   8   0      33554.56      34934.04       453.32 o                         
   6   8   0      12889.35      12996.64       139.20 o                         
   8   8   0      43604.92      43588.96       607.42 o                         
  10   8   0       7343.11       7355.94       119.71 o                         
  12   8   0       7713.71       7551.10       127.74 o                         
  14   8   0       7525.67       7302.71       143.46 o                         
  16   8   0       9292.24       9621.30       276.46 o                         
   0  10   0      22163.49      22247.81       384.31 o                         
   2  10   0        107.49        119.47         9.52 o                         
   4  10   0      26152.17      26183.45       313.32 o                         
   6  10   0        336.03        271.18        14.22 o                         
   8  10   0       7361.97       7228.62        93.86 o                         
  10  10   0       1775.41       1830.98        49.55 o                         
  12  10   0       4108.38       4105.80        85.28 o                         
  14  10   0        193.83        203.56        33.87 o                         
  16  10   0       2028.07       2033.70        87.78 o                         
   0  12   0      19352.02      19303.17       283.06 o                         
   2  12   0      47186.00      48414.90       621.23 o                         
   4  12   0       1824.38       1847.60        41.09 o                         
   6  12   0      33448.95      32342.82       427.20 o                         
   8  12   0      15724.93      15883.15       266.66 o                         
  10  12   0      12609.22      12028.11       306.74 o                         
  12  12   0       3301.82       3381.01       105.62 o                         
  14  12   0      10806.92      10269.47       273.07 o                         
   0  14   0      12057.84      11761.98       380.03 o                         
   2  14   0      27228.11      26980.24       356.69 o                         
   4  14   0       4392.94       4329.14        75.73 o                         
   6  14   0      11634.96      11185.16       165.18 o                         
   8  14   0       3163.57       3074.68        75.15 o                         
  10  14   0      10731.85      10822.87       226.04 o                         
  12  14   0        932.17        858.54        71.96 o                         
  14  14   0       1362.17       1329.20        96.81 o                         
   0  16   0      46998.21      44931.07      1318.82 o                         
   2  16   0         72.69         72.64        31.51 o                         
   4  16   0      17249.05      16277.53       374.30 o                         
   6  16   0        496.88        482.04        29.93 o                         
   8  16   0      25168.64      24367.53       374.46 o                         
  10  16   0        115.87        153.65        42.99 o                         
  12  16   0       7509.43       7252.97       293.52 o                         
   0  18   0       9908.72       9645.19       342.71 o                         
   2  18   0       2876.26       2837.42       109.17 o                         
   4  18   0      10755.14      10676.32       264.57 o                         
   6  18   0       2645.45       2443.60        79.80 o                         
   8  18   0       3532.44       3555.94       233.69 o                         
  10  18   0         52.38         38.21        49.94 o                         
   0  20   0       2269.38       2501.84       156.38 o                         
   2  20   0      21744.74      21999.95       498.86 o                         
   4  20   0         76.60         53.71        42.13 o                         
   6  20   0      19395.87      19217.22       442.44 o                         
   8  20   0       1700.53       1657.84       145.85 o                         
   0  22   0        459.89        428.30        87.48 o                         
   2  22   0       4615.79       5150.54       171.17 o                         
   4  22   0          0.74         37.06        44.15 o                         
   1   0   1       7943.55       8464.38       124.15 o                         
   3   0   1      11814.00      13166.83       128.49 o                         
   5   0   1        300.10        322.19         8.59 o                         
   7   0   1      11669.43      12120.31       129.36 o                         
   9   0   1        103.23        120.27        12.05 o                         
  11   0   1        942.61        961.73        29.54 o                         
  13   0   1        723.76        686.34        29.04 o                         
  15   0   1        393.03        389.48        27.89 o                         
  17   0   1        908.41        763.45        75.78 o                         
   0   1   1       4528.68       4730.78        85.53 o                         
   2   1   1      14843.59      15669.03       112.03 o                         
   4   1   1        471.38        690.61         8.05 o                         
   6   1   1      14820.91      15312.84       110.03 o                         
   8   1   1       2803.83       2791.58        26.71 o                         
  10   1   1       5468.30       5550.44        53.10 o                         
  12   1   1        128.12        135.54        12.13 o                         
  14   1   1       3787.96       3781.33        48.88 o                         
  16   1   1        545.59        543.57        28.79 o                         
   1   2   1      23970.36      25946.07       271.12 o                         
   3   2   1       9360.65       9324.51        66.36 o                         
   5   2   1      13051.60      13298.23        89.99 o                         
   7   2   1      10000.86      10069.07        75.39 o                         
   9   2   1       6383.29       6484.38        58.92 o                         
  11   2   1       3041.78       3020.46        36.60 o                         
  13   2   1       3316.27       3224.85        42.42 o                         
  15   2   1       2640.82       2513.35        54.18 o                         
  17   2   1       1063.15       1110.91        57.19 o                         
   0   3   1        208.33        250.66         7.76 o                         
   2   3   1       1180.34       1209.50        12.32 o                         
   4   3   1       6619.56       7026.84        48.94 o                         
   6   3   1        777.47        864.19        10.58 o                         
   8   3   1        539.98        599.48        11.34 o                         
  10   3   1          7.79         12.49         7.69 o                         
  12   3   1       1373.67       1377.94        24.55 o                         
  14   3   1        295.92        263.78        22.43 o                         
  16   3   1        127.14        165.77        23.29 o                         
   1   4   1       1229.83       1195.82        11.03 o                         
   3   4   1       5718.64       6916.81        54.60 o                         
   5   4   1       1871.55       2007.17        17.51 o                         
   7   4   1        636.50        688.59        10.12 o                         
   9   4   1        903.10        914.44        16.56 o                         
  11   4   1        237.86        241.71        12.11 o                         
  13   4   1         54.62         76.05        16.27 o                         
  15   4   1        413.41        378.18        28.83 o                         
  17   4   1         43.73         12.99        22.13 o                         
   0   5   1      22564.55      22750.08       244.55 o                         
   2   5   1      21010.35      21781.19       155.64 o                         
   4   5   1      53453.23      55804.93       366.06 o                         
   6   5   1      15658.10      15969.48       116.50 o                         
   8   5   1      18501.66      18405.78       132.94 o                         
  10   5   1      11512.79      11447.22       102.37 o                         
  12   5   1      16512.31      16248.71       174.39 o                         
  14   5   1       4829.10       4781.04        74.42 o                         
  16   5   1       5249.23       5185.44        88.55 o                         
   1   6   1      27271.30      29951.63       212.06 o                         
   3   6   1      22684.12      23781.04       160.14 o                         
   5   6   1      11427.68      12060.86        82.14 o                         
   7   6   1      18190.03      18297.08       123.82 o                         
   9   6   1       6268.02       6279.73        67.45 o                         
  11   6   1       5331.48       5233.56        72.77 o                         
  13   6   1       4465.17       4408.73        65.53 o                         
  15   6   1       3095.17       2957.00        58.56 o                         
  17   6   1       2127.00       2145.03        58.87 o                         
   0   7   1       2055.52       2283.77        31.62 o                         
   2   7   1       5820.05       5740.73        42.95 o                         
   4   7   1         25.84         23.22         3.17 o                         
   6   7   1       6458.11       6443.00        50.31 o                         
   8   7   1       1091.08        983.52        18.64 o                         
  10   7   1       1774.01       1765.64        32.92 o                         
  12   7   1         52.33         68.15        15.88 o                         
  14   7   1       2227.81       2277.02        47.84 o                         
  16   7   1        362.11        376.71        32.08 o                         
   1   8   1        490.25        495.68         7.99 o                         
   3   8   1       1100.77       1143.94        13.30 o                         
   5   8   1        473.28        502.35        11.37 o                         
   7   8   1       2999.17       2998.15        31.94 o                         
   9   8   1         33.35         43.96        10.72 o                         
  11   8   1        191.52        223.61        19.04 o                         
  13   8   1        257.84        269.49        21.85 o                         
  15   8   1        142.57        162.77        25.70 o                         
   0   9   1      23522.86      24414.65       265.96 o                         
   2   9   1      33379.65      34830.23       248.80 o                         
   4   9   1       7292.08       7369.44        68.63 o                         
   6   9   1      27964.22      28442.87       230.62 o                         
   8   9   1      15398.49      15514.27       127.72 o                         
  10   9   1      17535.95      17403.82       183.06 o                         
  12   9   1       5119.25       4992.27        71.09 o                         
  14   9   1      10114.10       9845.92       129.40 o                         
  16   9   1       4473.58       4561.18        92.59 o                         
   1  10   1       7291.37       7606.40        73.28 o                         
   3  10   1       1952.06       2118.43        32.08 o                         
   5  10   1       6800.86       6829.71        65.91 o                         
   7  10   1       2294.70       2351.82        31.15 o                         
   9  10   1       3954.78       3965.30        52.55 o                         
  11  10   1       1075.41       1123.90        33.96 o                         
  13  10   1       1741.42       1793.41        45.36 o                         
  15  10   1       1727.83       1631.28        57.04 o                         
   0  11   1      10442.06      10339.04       111.05 o                         
   2  11   1       2860.99       2800.42        32.23 o                         
   4  11   1      12812.27      12870.69       120.09 o                         
   6  11   1       1251.39       1239.89        23.16 o                         
   8  11   1       5876.88       5774.09        64.17 o                         
  10  11   1       2199.95       2189.25        43.30 o                         
  12  11   1       4905.47       4722.35        81.16 o                         
  14  11   1        272.89        255.50        33.22 o                         
   1  12   1       1824.46       1820.95        22.80 o                         
   3  12   1         53.00         44.91         9.17 o                         
   5  12   1       1592.90       1521.32        28.47 o                         
   7  12   1        286.97        289.36        16.80 o                         
   9  12   1       1146.98       1177.37        40.82 o                         
  11  12   1        115.69        103.76        25.96 o                         
  13  12   1        387.03        375.04        44.16 o                         
  15  12   1        843.79        809.24        64.33 o                         
   0  13   1       3503.24       3540.64        59.35 o                         
   2  13   1       1614.20       1675.02        26.04 o                         
   4  13   1      11435.49      11475.13       122.18 o                         
   6  13   1       1956.98       1887.72        33.95 o                         
   8  13   1       3749.67       3669.36        56.88 o                         
  10  13   1       1764.34       1671.78        60.10 o                         
  12  13   1       5559.32       5374.36       118.80 o                         
  14  13   1       1244.24       1250.20        81.49 o                         
   1  14   1       5121.17       5252.50        63.17 o                         
   3  14   1       6188.63       6088.10        71.88 o                         
   5  14   1       2103.75       2083.82        36.64 o                         
   7  14   1       7059.04       6825.54        88.40 o                         
   9  14   1       1642.20       1653.74        52.04 o                         
  11  14   1       2471.79       2480.24        82.09 o                         
  13  14   1       2000.17       1935.59        76.49 o                         
   0  15   1        462.86        489.35        33.03 o                         
   2  15   1       1712.92       1707.23        35.89 o                         
   4  15   1        131.34        135.29        13.30 o                         
   6  15   1       2053.08       2060.06        38.09 o                         
   8  15   1        258.42        263.69        20.57 o                         
  10  15   1        305.13        294.22        34.25 o                         
  12  15   1         21.89         85.37        32.17 o                         
   1  16   1         36.06         35.77        18.35 o                         
   3  16   1         23.95         43.51        17.38 o                         
   5  16   1        113.31        107.36        14.61 o                         
   7  16   1        294.00        291.91        20.28 o                         
   9  16   1         16.59        -13.69        29.48 o                         
  11  16   1         14.89         45.89        29.77 o                         
   0  17   1       1032.66        976.61       135.44 o                         
   2  17   1       1367.46       1376.23        60.93 o                         
   4  17   1         17.82          7.61        14.78 o                         
   6  17   1       1371.47       1287.25        47.88 o                         
   8  17   1       1220.08       1143.36        42.42 o                         
  10  17   1       1559.49       1524.47        60.70 o                         
   1  18   1       3662.82       3492.65        86.03 o                         
   3  18   1       1274.71       1216.88        46.06 o                         
   5  18   1       4119.12       4121.87       116.39 o                         
   7  18   1       1232.92       1193.57        52.22 o                         
   9  18   1       2875.20       2638.83       102.08 o                         
   0  19   1        318.41        335.90        84.61 o                         
   2  19   1       1436.60       1382.77        58.58 o                         
   4  19   1        270.39        259.01        33.90 o                         
   6  19   1       2186.01       2189.68        88.52 o                         
   8  19   1        491.05        543.88        39.76 o                         
   1  20   1        668.23        690.32        46.99 o                         
   3  20   1        211.01        216.93        35.44 o                         
   5  20   1        444.30        426.08        44.91 o                         
   7  20   1        538.73        669.89        62.67 o                         
   0  21   1       1581.73       1635.95       214.13 o                         
   2  21   1       1023.98        953.80        61.66 o                         
   4  21   1       5312.41       5498.50       201.89 o                         
   6  21   1       1383.07       1357.38        87.75 o                         
   1  22   1        686.70        708.81        70.33 o                         
   3  22   1       1114.04       1150.86        92.74 o                         
   0   0   2      23175.55      22690.72       615.40 o                         
   2   0   2     156107.17     136064.66      2112.25 o                         
   4   0   2       2762.82       3419.95        47.92 o                         
   6   0   2      95859.27      93027.13      1347.25 o                         
   8   0   2      13728.05      13133.40       141.88 o                         
  10   0   2      66556.24      65097.99       705.97 o                         
  12   0   2       1109.15       1124.35        34.15 o                         
  14   0   2      26444.20      25422.85       318.53 o                         
  16   0   2       2193.93       2304.78        81.15 o                         
   1   1   2      22972.05      23497.91       443.91 o                         
   3   1   2       6986.32       6387.93        54.97 o                         
   5   1   2      18492.39      18674.07       151.20 o                         
   7   1   2       4920.37       4856.26        41.25 o                         
   9   1   2       9868.40       9654.17        83.44 o                         
  11   1   2       3824.83       3774.36        43.11 o                         
  13   1   2       3029.79       2915.73        40.42 o                         
  15   1   2       2906.60       2824.12        52.01 o                         
  17   1   2       1049.24       1067.44        62.58 o                         
   0   2   2       4722.29       5230.19       102.55 o                         
   2   2   2       4786.97       4703.95        45.42 o                         
   4   2   2          0.84         -2.03         3.46 o                         
   6   2   2         55.30         46.59         7.95 o                         
   8   2   2        521.41        503.47        11.68 o                         
  10   2   2       3004.29       2900.02        33.86 o                         
  12   2   2         75.50         94.79        11.32 o                         
  14   2   2         19.60         14.58        13.65 o                         
  16   2   2          2.83        -14.68        21.61 o                         
   1   3   2      20410.63      20637.88       235.66 o                         
   3   3   2      24277.24      24912.33       178.81 o                         
   5   3   2       8728.20       8518.77        67.54 o                         
   7   3   2      14694.59      14734.26       107.47 o                         
   9   3   2       6579.14       6435.14        59.21 o                         
  11   3   2       6297.41       6156.23        62.06 o                         
  13   3   2       3754.22       3715.17        52.90 o                         
  15   3   2       2264.35       2167.46        55.72 o                         
  17   3   2       2446.53       2462.98        71.56 o                         
   0   4   2      15103.81      12781.79       144.90 o                         
   2   4   2        388.82        335.75        10.05 o                         
   4   4   2      98507.62      97422.43       887.22 o                         
   6   4   2       3743.99       3769.22        32.02 o                         
   8   4   2      23822.07      24183.93       177.63 o                         
  10   4   2       1198.18       1198.73        21.02 o                         
  12   4   2      29826.67      29763.80       270.45 o                         
  14   4   2       1792.18       1788.38        46.87 o                         
  16   4   2       8729.85       8612.38       134.71 o                         
   1   5   2      21075.66      21474.97       171.69 o                         
   3   5   2      26068.94      27017.94       224.47 o                         
   5   5   2       7189.57       7061.72        55.46 o                         
   7   5   2      19190.93      19194.60       146.49 o                         
   9   5   2       5966.61       5981.05        55.61 o                         
  11   5   2       6655.08       6467.92        76.01 o                         
  13   5   2       4276.68       4340.57        69.24 o                         
  15   5   2       2345.65       2172.32        58.31 o                         
  17   5   2       2855.34       2739.89        69.32 o                         
   0   6   2       4390.80       4494.65        54.91 o                         
   2   6   2        476.58        550.32        10.34 o                         
   4   6   2       7719.80       8046.49        68.93 o                         
   6   6   2        162.09        198.63         6.85 o                         
   8   6   2       1334.63       1362.29        19.61 o                         
  10   6   2       1174.75       1103.58        29.70 o                         
  12   6   2        967.86        958.88        36.13 o                         
  14   6   2        220.74        267.58        27.55 o                         
  16   6   2        732.74        741.89        41.43 o                         
   1   7   2      16459.07      16955.11       132.12 o                         
   3   7   2      12591.67      12595.56       108.69 o                         
   5   7   2      12916.20      13510.88       107.80 o                         
   7   7   2       7447.95       7213.27        68.48 o                         
   9   7   2       8001.22       7906.29        90.51 o                         
  11   7   2       5042.32       4985.59        72.56 o                         
  13   7   2       3070.30       2951.51        60.12 o                         
  15   7   2       2580.67       2659.25        65.45 o                         
   0   8   2          4.65          9.81         5.61 o                         
   2   8   2      20180.22      20060.44       150.41 o                         
   4   8   2      12383.77      12607.56        97.06 o                         
   6   8   2      14670.70      14865.65       142.87 o                         
   8   8   2         66.56         69.69         9.61 o                         
  10   8   2      14154.79      13821.26       158.33 o                         
  12   8   2       1431.88       1441.91        41.31 o                         
  14   8   2       5291.33       5135.59       103.36 o                         
  16   8   2         20.92         16.76        30.45 o                         
   1   9   2      12152.96      12426.20        90.34 o                         
   3   9   2       3971.69       4112.58        37.50 o                         
   5   9   2      11453.01      11358.83       111.10 o                         
   7   9   2       3596.72       3552.28        43.83 o                         
   9   9   2       7163.05       7232.74        84.55 o                         
  11   9   2       2417.86       2425.68        51.32 o                         
  13   9   2       2267.50       2323.19        54.89 o                         
  15   9   2       2495.37       2510.74        66.18 o                         
   0  10   2        753.54        877.49        17.83 o                         
   2  10   2       1556.80       1493.80        20.14 o                         
   4  10   2       3375.58       3375.79        38.03 o                         
   6  10   2       4686.98       4463.77        51.14 o                         
   8  10   2       1859.92       1760.79        35.40 o                         
  10  10   2        656.17        706.31        29.78 o                         
  12  10   2       2008.33       1973.19        49.09 o                         
  14  10   2       2985.45       2915.55        68.56 o                         
   1  11   2       6188.14       6200.99        50.61 o                         
   3  11   2       6338.91       6563.06        68.71 o                         
   5  11   2       5184.74       5138.75        65.44 o                         
   7  11   2       3895.61       3875.16        60.32 o                         
   9  11   2       3902.03       3920.90        59.43 o                         
  11  11   2       2710.47       2621.46        60.21 o                         
  13  11   2       1702.11       1648.87        59.04 o                         
  15  11   2       1112.55       1089.48        70.91 o                         
   0  12   2       5436.05       5366.16        68.18 o                         
   2  12   2       3582.56       3546.76        41.14 o                         
   4  12   2      24562.32      24307.20       239.89 o                         
   6  12   2       1114.05       1161.74        30.31 o                         
   8  12   2       6067.54       5744.47        82.56 o                         
  10  12   2       1115.67       1108.87        46.48 o                         
  12  12   2      11110.78      10789.28       179.17 o                         
  14  12   2        107.06        178.77        37.45 o                         
   1  13   2       5855.47       5924.31        61.11 o                         
   3  13   2       6822.42       6673.46        75.77 o                         
   5  13   2       2323.67       2269.98        42.07 o                         
   7  13   2       7478.78       7413.37       100.39 o                         
   9  13   2       2140.57       2156.49        84.41 o                         
  11  13   2       2548.85       2600.06        69.25 o                         
  13  13   2       1903.01       2031.93        72.77 o                         
   0  14   2       6119.02       6032.70       158.84 o                         
   2  14   2      11111.37      11093.55       111.97 o                         
   4  14   2       3984.57       3880.64        55.86 o                         
   6  14   2       7506.35       7239.87        98.50 o                         
   8  14   2       5623.09       5451.71        81.92 o                         
  10  14   2      11785.17      11383.87       181.88 o                         
  12  14   2       3341.02       3178.39       130.46 o                         
   1  15   2       5098.08       5167.61        73.83 o                         
   3  15   2       6241.94       6145.60        78.66 o                         
   5  15   2       3924.81       3854.26        61.92 o                         
   7  15   2       4099.13       3973.00        66.05 o                         
   9  15   2       2895.99       2899.79        95.44 o                         
  11  15   2       2968.32       2806.26        98.81 o                         
  13  15   2       1442.91       1420.40        67.37 o                         
   0  16   2       2552.27       2369.31        70.41 o                         
   2  16   2      13495.94      13438.02       220.17 o                         
   4  16   2         72.43         85.00        15.54 o                         
   6  16   2      10704.67      10283.62       133.20 o                         
   8  16   2       2080.57       2137.29        66.12 o                         
  10  16   2      10380.82       9851.72       180.44 o                         
  12  16   2         27.66         15.32        31.30 o                         
   1  17   2       5254.36       5378.87       143.43 o                         
   3  17   2       2220.21       2289.01       100.67 o                         
   5  17   2       4758.92       4718.43        80.06 o                         
   7  17   2       2266.17       2157.61        48.75 o                         
   9  17   2       3414.36       3347.47        85.83 o                         
  11  17   2       1244.96       1151.61        60.01 o                         
   0  18   2       3040.45       3047.77       155.61 o                         
   2  18   2       1156.56       1234.84        71.87 o                         
   4  18   2       5009.14       4830.25       158.30 o                         
   6  18   2       2754.76       2549.48        76.23 o                         
   8  18   2       4204.67       4087.41        76.79 o                         
  10  18   2        858.68        859.08        50.76 o                         
   1  19   2       2412.75       2391.70       102.40 o                         
   3  19   2       2117.15       2151.87        78.29 o                         
   5  19   2       2735.77       2692.34       107.24 o                         
   7  19   2        973.10        987.84        56.72 o                         
   9  19   2       2040.44       1919.05        97.53 o                         
   0  20   2       7481.80       7562.08       296.04 o                         
   2  20   2         48.61         71.29        43.69 o                         
   4  20   2      16748.48      17210.02       440.78 o                         
   6  20   2        173.73        139.38        43.15 o                         
   1  21   2       1501.40       1443.08       203.89 o                         
   3  21   2       1358.31       1341.13        97.35 o                         
   5  21   2        564.54        586.78        63.42 o                         
   0  22   2        277.86        479.20        88.57 o                         
   2  22   2        365.39        472.89        78.37 o                         
   1   0   3       5292.73       5048.57       102.77 o                         
   3   0   3      31713.84      31430.49       369.89 o                         
   5   0   3      11062.07      11046.24       138.48 o                         
   7   0   3       3484.04       3548.47        49.70 o                         
   9   0   3       3535.68       3699.11        54.21 o                         
  11   0   3       6800.83       6711.56       107.07 o                         
  13   0   3       2359.94       2383.15        56.91 o                         
  15   0   3        588.86        561.25        34.16 o                         
  17   0   3       2346.82       2403.29       174.61 o                         
   0   1   3      72629.17      70253.82      2027.11 o                         
   2   1   3       1578.25       1622.97        23.55 o                         
   4   1   3      20393.53      19781.77       161.51 o                         
   6   1   3        108.91        114.41         7.32 o                         
   8   1   3      12338.57      12005.66        96.15 o                         
  10   1   3        631.50        597.44        17.57 o                         
  12   1   3       1932.78       1980.40        36.86 o                         
  14   1   3         57.51         54.73        14.97 o                         
  16   1   3       2241.18       2272.58        64.96 o                         
   1   2   3        204.47        143.17        10.41 o                         
   3   2   3       5983.43       5848.21        57.76 o                         
   5   2   3       2230.09       2056.60        23.21 o                         
   7   2   3          3.15         -3.34         5.50 o                         
   9   2   3       1089.45       1065.33        21.56 o                         
  11   2   3       1848.90       1875.13        30.93 o                         
  13   2   3        157.71        193.67        16.30 o                         
  15   2   3         46.63         46.48        22.87 o                         
  17   2   3        843.71        865.81        52.92 o                         
   0   3   3       1126.84       1074.08        23.95 o                         
   2   3   3      11682.45      11643.06       111.59 o                         
   4   3   3        106.54        109.31         6.16 o                         
   6   3   3       2490.47       2433.08        25.69 o                         
   8   3   3       2904.08       2807.61        30.42 o                         
  10   3   3       1112.41       1090.76        22.90 o                         
  12   3   3        671.05        644.78        21.45 o                         
  14   3   3        160.78        120.38        23.66 o                         
  16   3   3        671.67        698.48        47.86 o                         
   1   4   3       1528.10       1306.13        19.34 o                         
   3   4   3      10511.06      10554.03       101.91 o                         
   5   4   3       8872.34       8716.70        70.58 o                         
   7   4   3        205.18        272.83        10.96 o                         
   9   4   3       2544.27       2433.21        31.39 o                         
  11   4   3       3781.06       3794.63        50.65 o                         
  13   4   3        994.49       1033.74        40.21 o                         
  15   4   3        461.25        488.81        34.81 o                         
   0   5   3      25098.79      25266.15       277.04 o                         
   2   5   3      61513.48      61159.98       647.34 o                         
   4   5   3      31098.90      31037.85       240.03 o                         
   6   5   3      27205.40      26840.36       202.32 o                         
   8   5   3       4321.16       4321.61        42.33 o                         
  10   5   3      12314.85      12140.65       124.05 o                         
  12   5   3       3754.06       3780.72        66.46 o                         
  14   5   3       4646.58       4635.08        86.46 o                         
  16   5   3       1330.42       1400.71        74.93 o                         
   1   6   3       1530.03       1548.96        23.28 o                         
   3   6   3       8440.04       8543.49        77.81 o                         
   5   6   3       2968.88       2963.12        34.79 o                         
   7   6   3        584.48        617.49        13.34 o                         
   9   6   3       1548.51       1472.53        24.28 o                         
  11   6   3       2742.28       2697.34        49.56 o                         
  13   6   3        436.85        429.60        26.50 o                         
  15   6   3        184.42        188.95        28.83 o                         
   0   7   3      15184.29      15600.46       175.16 o                         
   2   7   3        458.58        519.43        12.95 o                         
   4   7   3       4980.65       5021.46        45.80 o                         
   6   7   3        338.43        336.07        10.87 o                         
   8   7   3       5080.08       4835.84        54.10 o                         
  10   7   3        106.12         83.32        15.66 o                         
  12   7   3       1067.97       1109.28        35.58 o                         
  14   7   3        156.75        133.73        30.16 o                         
  16   7   3       1284.34       1364.80        53.55 o                         
   1   8   3       1799.28       1678.22        20.05 o                         
   3   8   3      11632.08      11574.24       102.49 o                         
   5   8   3       4628.68       4636.52        47.54 o                         
   7   8   3       1427.63       1450.69        25.83 o                         
   9   8   3       1697.21       1727.92        33.41 o                         
  11   8   3       4062.06       3929.38        63.12 o                         
  13   8   3       1312.24       1293.18        55.04 o                         
  15   8   3        310.00        310.27        32.44 o                         
   0   9   3      73457.22      73480.21       787.11 o                         
   2   9   3      17379.60      16986.10       135.63 o                         
   4   9   3      33799.99      33728.93       270.42 o                         
   6   9   3       8189.60       8077.74        84.98 o                         
   8   9   3      24136.50      23898.65       227.69 o                         
  10   9   3       2262.54       2250.13        43.91 o                         
  12   9   3       7026.79       6978.81       104.99 o                         
  14   9   3       1671.22       1738.19        55.71 o                         
   1  10   3         91.18        134.33         7.02 o                         
   3  10   3       1489.11       1538.16        25.87 o                         
   5  10   3        949.54       1009.75        20.79 o                         
   7  10   3         17.83         22.36        10.78 o                         
   9  10   3        556.85        565.99        23.90 o                         
  11  10   3        947.65        896.55        35.92 o                         
  13  10   3         60.07         53.42        24.44 o                         
  15  10   3         31.23         51.10        30.66 o                         
   0  11   3        214.07        224.35        13.50 o                         
   2  11   3      15309.36      15287.01       133.81 o                         
   4  11   3       1142.72       1114.01        23.25 o                         
   6  11   3       9602.91       9440.47       103.51 o                         
   8  11   3        199.67        199.91        16.71 o                         
  10  11   3       8212.17       8071.70       123.67 o                         
  12  11   3        661.52        652.87        37.58 o                         
  14  11   3       2740.56       2779.74        76.68 o                         
   1  12   3       2130.23       2119.77        26.92 o                         
   3  12   3       6053.21       5854.45        69.28 o                         
   5  12   3       5209.02       5101.63        66.76 o                         
   7  12   3        707.05        682.87        25.48 o                         
   9  12   3       2182.85       2116.60        59.14 o                         
  11  12   3       3215.60       3259.38        78.68 o                         
  13  12   3       1153.65       1186.41        60.98 o                         
   0  13   3       1727.22       1788.13        38.50 o                         
   2  13   3      15409.33      15249.34       165.84 o                         
   4  13   3       4022.99       3985.08        55.21 o                         
   6  13   3       7853.37       7767.85       113.14 o                         
   8  13   3         34.26         31.18        16.32 o                         
  10  13   3       3309.64       3305.13        77.64 o                         
  12  13   3        302.81        262.70        37.63 o                         
   1  14   3        378.19        404.42        18.83 o                         
   3  14   3       2319.90       2280.98        38.52 o                         
   5  14   3        771.91        739.58        27.97 o                         
   7  14   3        267.36        283.61        21.85 o                         
   9  14   3        591.75        568.91        39.88 o                         
  11  14   3       1397.96       1512.48        64.21 o                         
  13  14   3        276.47        272.32        48.19 o                         
   0  15   3       1887.57       1895.08        74.48 o                         
   2  15   3         72.02         80.53        13.56 o                         
   4  15   3        994.31       1054.88        31.21 o                         
   6  15   3        214.08        215.90        20.48 o                         
   8  15   3       1734.35       1655.86        43.43 o                         
  10  15   3         60.47         83.95        29.82 o                         
  12  15   3        628.37        649.45        49.88 o                         
   1  16   3        388.96        364.69        28.03 o                         
   3  16   3       2586.73       2557.67        66.80 o                         
   5  16   3       1299.87       1264.31        35.91 o                         
   7  16   3        270.76        277.69        23.88 o                         
   9  16   3        541.63        516.76        37.84 o                         
  11  16   3       1489.08       1608.67        68.84 o                         
   0  17   3       6146.64       6715.41       424.62 o                         
   2  17   3        971.29        970.44        53.11 o                         
   4  17   3       1400.36       1475.94        84.27 o                         
   6  17   3        256.16        268.38        22.88 o                         
   8  17   3       1786.93       1865.03        50.20 o                         
  10  17   3         17.24        -27.24        27.24 o                         
   1  18   3        333.66        319.27        37.04 o                         
   3  18   3        996.51        949.29        55.30 o                         
   5  18   3        950.08       1000.06        56.33 o                         
   7  18   3         45.60         45.76        23.50 o                         
   9  18   3        690.82        688.04        44.07 o                         
   0  19   3       4017.58       4245.38       198.36 o                         
   2  19   3        441.32        513.42        45.89 o                         
   4  19   3       2422.79       2480.04       105.89 o                         
   6  19   3        411.35        411.09        54.18 o                         
   8  19   3       1758.03       1880.90       102.00 o                         
   1  20   3        767.42        782.44        69.46 o                         
   3  20   3       2260.24       2442.66       110.94 o                         
   5  20   3       1824.03       1856.12        94.26 o                         
   7  20   3        405.95        390.95        54.98 o                         
   0  21   3        608.92        689.73       101.15 o                         
   2  21   3       5983.92       6095.31       186.79 o                         
   4  21   3       1994.54       2037.50       149.38 o                         
   0   0   4      55651.60      51193.54      1479.54 o                         
   2   0   4      42645.14      40071.98       579.51 o                         
   4   0   4      14609.63      14187.56       178.11 o                         
   6   0   4      30932.92      28857.75       322.04 o                         
   8   0   4      24375.25      23846.49       268.59 o                         
  10   0   4      19293.94      18896.77       239.44 o                         
  12   0   4       6423.90       6347.90       107.87 o                         
  14   0   4       9312.70       9529.25       152.31 o                         
  16   0   4       6815.51       7003.59       174.58 o                         
   1   1   4       4244.20       4056.67        67.77 o                         
   3   1   4       1574.41       1607.02        23.57 o                         
   5   1   4       9182.56       8874.66        77.19 o                         
   7   1   4        439.02        460.23        13.32 o                         
   9   1   4       3575.27       3697.96        42.11 o                         
  11   1   4       1183.47       1185.54        26.97 o                         
  13   1   4       1389.57       1433.92        33.09 o                         
  15   1   4       1052.43       1033.83        36.52 o                         
   0   2   4      31312.32      29593.63       745.58 o                         
   2   2   4      12854.04      12351.38       154.76 o                         
   4   2   4      27681.76      26668.85       217.71 o                         
   6   2   4      12587.38      12440.15       100.17 o                         
   8   2   4      16118.41      15697.64       125.29 o                         
  10   2   4       3695.75       3755.56        47.91 o                         
  12   2   4       9966.00       9820.50       107.23 o                         
  14   2   4       4767.23       4815.39        69.73 o                         
  16   2   4       4436.43       4445.30        88.19 o                         
   1   3   4       5545.24       5237.40        68.80 o                         
   3   3   4      10748.67      10533.36       104.95 o                         
   5   3   4       3434.80       3414.65        33.23 o                         
   7   3   4       7246.42       7224.81        63.10 o                         
   9   3   4       1738.11       1832.14        27.15 o                         
  11   3   4       3096.99       3046.92        41.78 o                         
  13   3   4       2268.32       2262.73        42.57 o                         
  15   3   4        949.22       1064.21        45.72 o                         
   0   4   4      14722.06      13879.90       188.77 o                         
   2   4   4       9326.49       8725.67        88.52 o                         
   4   4   4      37960.87      36559.30       273.90 o                         
   6   4   4       7113.65       7185.61        62.13 o                         
   8   4   4       9968.22       9840.15        85.71 o                         
  10   4   4       3908.09       3924.21        47.87 o                         
  12   4   4      11542.42      11544.62       125.47 o                         
  14   4   4       2608.22       2740.05        61.11 o                         
  16   4   4       2940.00       3060.99        80.62 o                         
   1   5   4       6096.20       5903.58        65.01 o                         
   3   5   4      17417.03      16920.74       162.03 o                         
   5   5   4       3358.52       3416.76        36.19 o                         
   7   5   4       9930.39       9673.07        81.30 o                         
   9   5   4       1697.55       1707.84        27.30 o                         
  11   5   4       5034.59       5098.85        66.34 o                         
  13   5   4       2465.74       2483.37        55.90 o                         
  15   5   4       1002.83       1048.99        47.64 o                         
   0   6   4      14369.30      14345.03       164.61 o                         
   2   6   4      26338.13      25423.93       237.16 o                         
   4   6   4      13113.71      13146.50       108.93 o                         
   6   6   4      23443.43      22990.10       190.24 o                         
   8   6   4       7557.03       7589.90        72.10 o                         
  10   6   4       9337.60       9371.63       109.30 o                         
  12   6   4       4991.79       4933.11        76.81 o                         
  14   6   4       8838.59       8857.17       138.49 o                         
  16   6   4       2302.39       2479.44        74.40 o                         
   1   7   4       7091.41       6735.04        65.16 o                         
   3   7   4       4835.81       4761.40        52.21 o                         
   5   7   4       7427.84       7179.02        67.01 o                         
   7   7   4       3471.21       3447.52        42.89 o                         
   9   7   4       3436.71       3458.10        51.86 o                         
  11   7   4       2074.10       2086.86        45.73 o                         
  13   7   4       2175.08       2155.24        52.84 o                         
  15   7   4       1519.41       1604.67        56.91 o                         
   0   8   4       3338.17       3147.73        54.81 o                         
   2   8   4       4620.40       4588.27        48.23 o                         
   4   8   4        125.89        138.95        10.26 o                         
   6   8   4       3308.65       3132.69        44.11 o                         
   8   8   4       1358.64       1413.19        30.68 o                         
  10   8   4       2165.47       2155.20        44.99 o                         
  12   8   4          0.51          6.79        18.27 o                         
  14   8   4        977.83        962.75        45.33 o                         
   1   9   4       3053.67       2924.79        33.23 o                         
   3   9   4       1621.00       1572.93        22.86 o                         
   5   9   4       7450.98       7318.51        76.36 o                         
   7   9   4        153.22        166.43        13.50 o                         
   9   9   4       3316.28       3329.70        51.59 o                         
  11   9   4       1011.04       1049.85        39.23 o                         
  13   9   4       1033.59       1042.13        58.85 o                         
  15   9   4        771.36        719.95        43.10 o                         
   0  10   4       2912.28       2796.60        43.95 o                         
   2  10   4      21729.59      22174.00       190.90 o                         
   4  10   4       2835.23       2880.48        34.17 o                         
   6  10   4      20646.58      20521.20       197.86 o                         
   8  10   4       1522.35       1531.74        30.81 o                         
  10  10   4       9727.81       9734.58       132.80 o                         
  12  10   4       1116.27       1160.49        46.85 o                         
  14  10   4       9318.18       9307.65       162.50 o                         
   1  11   4       1986.06       1941.64        28.21 o                         
   3  11   4       1622.35       1627.45        27.26 o                         
   5  11   4       1747.58       1699.17        30.73 o                         
   7  11   4       1728.93       1721.48        34.50 o                         
   9  11   4        847.36        831.75        33.18 o                         
  11  11   4        639.14        685.74        38.09 o                         
  13  11   4        907.36        968.24        50.82 o                         
   0  12   4        731.85        870.21        25.81 o                         
   2  12   4        401.61        417.90        15.05 o                         
   4  12   4       5108.35       4925.07        62.32 o                         
   6  12   4        372.46        353.88        19.07 o                         
   8  12   4        556.00        549.28        24.92 o                         
  10  12   4        283.31        324.34        33.29 o                         
  12  12   4       1823.80       1862.55       116.97 o                         
   1  13   4       1151.78       1134.50        25.31 o                         
   3  13   4       5442.60       5295.81        70.55 o                         
   5  13   4        747.04        798.47        29.08 o                         
   7  13   4       2911.58       2743.23        54.84 o                         
   9  13   4        340.96        349.99        28.30 o                         
  11  13   4       2112.74       2082.14        72.94 o                         
  13  13   4        773.52        711.70        52.55 o                         
   0  14   4      30236.84      30619.64       525.63 o                         
   2  14   4         35.46         44.36        12.70 o                         
   4  14   4      28485.86      28401.10       323.30 o                         
   6  14   4         99.44        101.38        18.28 o                         
   8  14   4      20744.35      20929.49       250.57 o                         
  10  14   4        136.44        191.96        36.33 o                         
  12  14   4      14507.86      14311.59       252.06 o                         
   1  15   4       3000.92       3047.76        63.70 o                         
   3  15   4       2719.13       2694.47        49.60 o                         
   5  15   4       2084.37       2080.41        46.39 o                         
   7  15   4       3148.69       3126.66        60.23 o                         
   9  15   4       1111.67       1135.30        48.14 o                         
  11  15   4       1201.40       1196.62        60.35 o                         
   0  16   4       4428.20       4267.56       128.15 o                         
   2  16   4       7139.08       7393.66       136.72 o                         
   4  16   4        754.72        762.93        32.93 o                         
   6  16   4       5567.18       5497.14        85.02 o                         
   8  16   4       3146.88       3081.76        70.08 o                         
  10  16   4       3778.58       3813.37        98.51 o                         
   1  17   4       1972.07       1902.42        86.00 o                         
   3  17   4       1798.88       1856.42        72.59 o                         
   5  17   4       4204.42       4186.44       111.17 o                         
   7  17   4        262.59        285.54        26.39 o                         
   9  17   4       2150.73       2046.92        82.23 o                         
   0  18   4        177.77        219.11        63.58 o                         
   2  18   4      14174.71      14186.44       276.79 o                         
   4  18   4        193.83        102.18        43.14 o                         
   6  18   4      14022.09      14166.77       275.45 o                         
   8  18   4         58.86          7.83        33.42 o                         
   1  19   4       1353.74       1395.55       101.34 o                         
   3  19   4        415.19        483.66        62.48 o                         
   5  19   4       1464.87       1591.47       117.25 o                         
   7  19   4        591.60        649.54        50.87 o                         
   0  20   4       2173.42       2261.06       149.46 o                         
   2  20   4       2771.24       2943.32       147.33 o                         
   4  20   4       5205.55       5262.79       167.80 o                         
   1  21   4        114.20        179.49        51.07 o                         
   1   0   5      23743.76      23333.76       503.54 o                         
   3   0   5       2626.38       2568.30        47.10 o                         
   5   0   5       8906.37       8946.13       113.36 o                         
   7   0   5      11446.23      11551.58       148.18 o                         
   9   0   5       8147.19       7991.10       108.57 o                         
  11   0   5       1442.86       1401.93        46.47 o                         
  13   0   5       3082.92       3072.24        67.22 o                         
  15   0   5       5093.43       4986.75       112.54 o                         
   0   1   5       1015.10       1054.34        67.26 o                         
   2   1   5       2168.57       2144.79        47.95 o                         
   4   1   5         33.82         57.63         8.93 o                         
   6   1   5       3822.88       3678.56        40.83 o                         
   8   1   5       2394.51       2483.10        30.28 o                         
  10   1   5       2388.83       2453.34        36.79 o                         
  12   1   5        679.42        738.25        25.01 o                         
  14   1   5       2325.13       2401.07        48.86 o                         
   1   2   5        620.33        594.60        30.81 o                         
   3   2   5        706.43        698.69        22.32 o                         
   5   2   5        111.63        107.27         8.87 o                         
   7   2   5       1167.15       1197.23        20.19 o                         
   9   2   5         64.49         75.29        11.13 o                         
  11   2   5        299.68        316.64        17.35 o                         
  13   2   5        304.46        324.60        21.70 o                         
  15   2   5        537.23        538.31        37.38 o                         
   0   3   5       1437.43       1338.88        63.94 o                         
   2   3   5         11.76         20.66         9.37 o                         
   4   3   5         95.61        117.25         9.34 o                         
   6   3   5         12.79         23.99         7.73 o                         
   8   3   5         89.70        106.42         9.66 o                         
  10   3   5        379.00        413.89        18.00 o                         
  12   3   5        248.39        293.51        20.65 o                         
  14   3   5         35.78         11.98        24.33 o                         
   1   4   5      16097.86      15655.10       161.57 o                         
   3   4   5       4660.02       4593.67        55.12 o                         
   5   4   5       2916.44       2931.35        34.43 o                         
   7   4   5      15283.56      14826.28       117.34 o                         
   9   4   5       4356.70       4365.43        49.45 o                         
  11   4   5       1483.62       1415.51        31.99 o                         
  13   4   5       3078.43       3121.68        73.80 o                         
  15   4   5       3060.08       3193.34        98.50 o                         
   0   5   5       3777.21       3963.81        78.22 o                         
   2   5   5      15633.27      15471.34       151.80 o                         
   4   5   5      11060.46      10826.14       101.43 o                         
   6   5   5      14718.97      14448.44       122.33 o                         
   8   5   5       6586.29       6507.16        63.69 o                         
  10   5   5      14001.58      14022.24       139.26 o                         
  12   5   5       7718.78       7784.74       107.83 o                         
  14   5   5       6580.66       6924.48       173.15 o                         
   1   6   5        825.60        797.35        20.15 o                         
   3   6   5        666.03        610.48        18.78 o                         
   5   6   5        128.92        132.55        10.05 o                         
   7   6   5        647.66        633.46        18.13 o                         
   9   6   5        103.18        134.71        13.46 o                         
  11   6   5        271.16        275.91        23.71 o                         
  13   6   5        390.20        412.77        30.92 o                         
  15   6   5        702.39        767.12        45.22 o                         
   0   7   5       3238.88       3374.33        51.90 o                         
   2   7   5        301.17        364.67        15.42 o                         
   4   7   5        768.08        772.70        19.74 o                         
   6   7   5        734.76        758.08        19.10 o                         
   8   7   5       2584.95       2575.53        39.73 o                         
  10   7   5        302.08        277.15        22.91 o                         
  12   7   5        684.01        678.08        32.79 o                         
  14   7   5        552.07        608.08        39.87 o                         
   1   8   5      13417.17      12931.04       118.55 o                         
   3   8   5       1943.61       1936.08        29.25 o                         
   5   8   5       5336.11       5267.90        55.24 o                         
   7   8   5       7856.47       7818.34        84.73 o                         
   9   8   5       5540.56       5617.78        72.66 o                         
  11   8   5        986.33       1034.46        40.96 o                         
  13   8   5       2347.39       2341.93        63.92 o                         
   0   9   5      10873.46      10580.67       129.79 o                         
   2   9   5      10860.38      10658.16       104.81 o                         
   4   9   5       6642.39       6536.41        70.51 o                         
   6   9   5      13015.95      13116.44       129.11 o                         
   8   9   5      11922.27      12024.74       122.21 o                         
  10   9   5       9722.55       9918.15       127.10 o                         
  12   9   5       6104.29       6224.83       108.72 o                         
  14   9   5       7498.23       7677.99       130.04 o                         
   1  10   5        235.78        252.76        13.58 o                         
   3  10   5        179.88        163.76        11.27 o                         
   5  10   5        168.00        186.89        13.08 o                         
   7  10   5       1067.50       1065.66        28.44 o                         
   9  10   5         68.45         73.37        15.80 o                         
  11  10   5        132.27        176.85        25.35 o                         
  13  10   5        302.83        329.83        47.19 o                         
   0  11   5       3860.05       3935.98        64.15 o                         
   2  11   5       2529.63       2554.12        38.00 o                         
   4  11   5       6616.28       6623.62        83.24 o                         
   6  11   5       1727.29       1747.88        35.18 o                         
   8  11   5       2652.53       2778.97        49.15 o                         
  10  11   5       1782.41       1904.32        52.39 o                         
  12  11   5       2882.47       2829.03        76.67 o                         
   1  12   5       7677.01       7430.81        83.56 o                         
   3  12   5       2350.03       2413.06        38.05 o                         
   5  12   5       2064.09       1969.11        43.06 o                         
   7  12   5       7661.60       7625.31       103.21 o                         
   9  12   5       2923.48       2944.36        59.74 o                         
  11  12   5        893.71        829.90        52.59 o                         
   0  13   5        646.56        650.63        29.76 o                         
   2  13   5       1374.62       1445.91        31.08 o                         
   4  13   5       2994.00       3032.16        51.09 o                         
   6  13   5       1951.01       1954.02        45.98 o                         
   8  13   5       1968.36       2025.81        57.67 o                         
  10  13   5       3204.84       3159.01        87.74 o                         
  12  13   5       3450.17       3578.72        99.96 o                         
   1  14   5        465.68        466.40        25.98 o                         
   3  14   5        252.58        280.28        20.90 o                         
   5  14   5        200.32        228.61        29.44 o                         
   7  14   5        322.27        317.15        31.21 o                         
   9  14   5        173.61        218.54        32.53 o                         
  11  14   5         83.26        127.23        40.46 o                         
   0  15   5       2192.65       2250.64        91.93 o                         
   2  15   5        199.21        194.88        21.45 o                         
   4  15   5        661.83        682.73        30.52 o                         
   6  15   5        195.55        204.69        24.15 o                         
   8  15   5       1149.42       1256.82        77.21 o                         
  10  15   5          4.34         50.68        31.98 o                         
   1  16   5       4450.74       4466.26       100.92 o                         
   3  16   5        869.09        810.83        45.41 o                         
   5  16   5       1563.49       1604.37        47.97 o                         
   7  16   5       3723.91       3570.39        95.28 o                         
   9  16   5       2043.82       2016.82        70.98 o                         
   0  17   5        879.18        921.30        65.89 o                         
   2  17   5         40.44         57.19        31.89 o                         
   4  17   5        308.54        283.79        38.23 o                         
   6  17   5        282.28        231.42        28.24 o                         
   8  17   5       1971.67       2071.28        82.28 o                         
   1  18   5        241.35        254.41        74.94 o                         
   3  18   5         34.13         74.62        56.18 o                         
   5  18   5         29.95          0.85        31.24 o                         
   7  18   5        961.84        846.78        80.58 o                         
   0  19   5        741.89        861.64       101.18 o                         
   2  19   5        401.99        518.15        62.63 o                         
   4  19   5        234.79        195.36        50.56 o                         
   1  20   5       2855.75       2913.83       126.43 o                         
   3  20   5        666.78        687.86        71.31 o                         
   0   0   6      54703.06      51663.51      1520.25 o                         
   2   0   6      16652.03      16129.66       369.79 o                         
   4   0   6      33720.57      32211.26       431.04 o                         
   6   0   6      10132.95       9822.19       127.53 o                         
   8   0   6      21822.42      21242.57       234.35 o                         
  10   0   6       2533.56       2502.13        57.88 o                         
  12   0   6       7768.79       7927.18       136.58 o                         
  14   0   6       3063.46       3099.92        86.93 o                         
   1   1   6       2217.20       2118.92        59.79 o                         
   3   1   6       5078.66       4954.23        69.11 o                         
   5   1   6       2154.19       2046.30        31.13 o                         
   7   1   6       2786.66       2681.03        34.81 o                         
   9   1   6        809.57        839.64        23.13 o                         
  11   1   6       1644.11       1633.97        34.68 o                         
  13   1   6       1317.74       1426.30        38.43 o                         
  15   1   6        385.92        429.83        36.18 o                         
   0   2   6      18743.86      17910.96       404.25 o                         
   2   2   6      22925.65      22581.07       312.99 o                         
   4   2   6       7779.09       7623.18        86.14 o                         
   6   2   6      18164.50      17684.86       149.19 o                         
   8   2   6       9360.63       9478.75        83.14 o                         
  10   2   6      12641.59      12653.35       120.38 o                         
  12   2   6       3214.50       3322.33        52.20 o                         
  14   2   6       6568.91       6695.44       106.30 o                         
   1   3   6       1330.81       1375.95        48.47 o                         
   3   3   6       1124.21       1086.99        26.59 o                         
   5   3   6       2464.56       2346.14        32.17 o                         
   7   3   6        507.34        508.78        16.77 o                         
   9   3   6        790.04        789.15        22.29 o                         
  11   3   6        536.41        546.63        23.22 o                         
  13   3   6        635.81        625.58        32.35 o                         
   0   4   6       6762.62       6347.04       136.81 o                         
   2   4   6      26992.13      25688.33       245.79 o                         
   4   4   6       6916.12       6657.13        70.22 o                         
   6   4   6      13375.82      13016.82       114.32 o                         
   8   4   6       1105.50       1105.77        24.29 o                         
  10   4   6       8074.11       8021.41        90.76 o                         
  12   4   6       1165.26       1169.98        43.40 o                         
  14   4   6       2363.29       2642.85       110.54 o                         
   1   5   6        399.43        392.63        19.77 o                         
   3   5   6        490.98        460.79        18.76 o                         
   5   5   6       1765.18       1823.05        28.22 o                         
   7   5   6         37.64         23.13        11.27 o                         
   9   5   6        435.20        462.36        19.61 o                         
  11   5   6        340.65        336.03        24.89 o                         
  13   5   6        215.48        265.02        32.49 o                         
   0   6   6      21650.98      20761.55       285.84 o                         
   2   6   6      11928.15      11419.55       119.48 o                         
   4   6   6      12185.05      11938.77       113.89 o                         
   6   6   6       7591.19       7631.09        76.70 o                         
   8   6   6      15895.41      15811.28       148.73 o                         
  10   6   6       4389.09       4628.71        72.14 o                         
  12   6   6       7397.68       7454.09       119.39 o                         
  14   6   6       2185.88       2225.25        74.35 o                         
   1   7   6        649.45        664.65        20.65 o                         
   3   7   6       1053.70       1101.28        26.70 o                         
   5   7   6        709.83        651.82        19.56 o                         
   7   7   6        864.15        889.60        24.31 o                         
   9   7   6        206.17        222.25        19.89 o                         
  11   7   6        333.06        351.65        26.96 o                         
  13   7   6        531.45        574.95        39.61 o                         
   0   8   6       9264.90       8900.96       138.17 o                         
   2   8   6        202.65        212.82        13.96 o                         
   4   8   6       4202.43       4113.22        52.89 o                         
   6   8   6         42.47         43.38        12.40 o                         
   8   8   6       2871.63       2939.90        47.50 o                         
  10   8   6        269.04        322.22        27.25 o                         
  12   8   6        490.43        524.26        38.03 o                         
   1   9   6        927.76        909.26        23.77 o                         
   3   9   6       3505.96       3518.17        44.79 o                         
   5   9   6       1131.64       1108.77        28.00 o                         
   7   9   6       1468.74       1525.83        34.37 o                         
   9   9   6        413.49        440.43        24.18 o                         
  11   9   6       1257.30       1263.40        51.27 o                         
  13   9   6        830.62        886.12        46.88 o                         
   0  10   6      31051.18      30151.23       547.87 o                         
   2  10   6       2519.43       2435.92        37.66 o                         
   4  10   6      17694.18      17438.13       158.82 o                         
   6  10   6       2907.28       2962.46        45.45 o                         
   8  10   6      15430.33      15701.91       157.65 o                         
  10  10   6       3051.03       3120.54        67.41 o                         
  12  10   6       6333.92       6536.78       143.81 o                         
   1  11   6       1872.04       1924.95        34.79 o                         
   3  11   6       1591.56       1491.81        29.68 o                         
   5  11   6       1894.44       1894.62        39.29 o                         
   7  11   6       1514.26       1460.27        48.72 o                         
   9  11   6        764.82        744.38        35.90 o                         
  11  11   6        737.11        757.07        47.32 o                         
   0  12   6         21.28         32.56        22.44 o                         
   2  12   6       4848.49       4865.04        59.49 o                         
   4  12   6        175.93        185.86        18.18 o                         
   6  12   6       2184.04       2170.36        43.55 o                         
   8  12   6         68.18         90.50        24.72 o                         
  10  12   6       1635.15       1668.80       135.65 o                         
   1  13   6        630.34        618.84        25.93 o                         
   3  13   6        944.55        910.89        36.52 o                         
   5  13   6       1963.69       2014.56        60.48 o                         
   7  13   6         70.89         35.76        21.67 o                         
   9  13   6        684.06        720.96        45.27 o                         
  11  13   6        600.35        625.65        51.80 o                         
   0  14   6         83.66         94.27        29.10 o                         
   2  14   6      28974.82      28843.59       310.53 o                         
   4  14   6        142.46        168.33        19.45 o                         
   6  14   6      20517.16      20451.91       291.93 o                         
   8  14   6        470.00        458.03        42.13 o                         
  10  14   6      12718.78      13018.39       233.40 o                         
   1  15   6        288.20        295.78        28.79 o                         
   3  15   6        132.66        189.14        21.81 o                         
   5  15   6        321.75        373.55        29.24 o                         
   7  15   6        236.03        248.16        27.24 o                         
   9  15   6         87.62         54.83        30.60 o                         
   0  16   6       7486.16       7838.95       213.42 o                         
   2  16   6       1642.29       1733.61        70.73 o                         
   4  16   6       4615.50       4546.38       103.13 o                         
   6  16   6       1583.81       1647.51        51.07 o                         
   8  16   6       4104.37       4184.40       126.58 o                         
   1  17   6         25.74         23.92        40.10 o                         
   3  17   6        798.28        874.48        72.31 o                         
   5  17   6         97.18         96.11        36.24 o                         
   7  17   6        118.01        177.02        29.95 o                         
   0  18   6      18834.51      20504.00       668.03 o                         
   2  18   6         37.33        109.63        52.20 o                         
   4  18   6      11688.53      12282.39       308.99 o                         
   1  19   6        423.66        441.39        64.48 o                         
   1   0   7        932.88       1046.01       103.59 o                         
   3   0   7       2713.99       2581.31        68.08 o                         
   5   0   7       7005.65       6881.92       182.04 o                         
   7   0   7        194.59        193.18        21.61 o                         
   9   0   7       2191.74       2310.93        56.43 o                         
  11   0   7       1757.57       1863.20        76.18 o                         
  13   0   7        963.09       1069.17        57.37 o                         
   0   1   7        819.89        792.90       109.81 o                         
   2   1   7       4626.95       4517.41        88.99 o                         
   4   1   7         32.17         46.39        15.36 o                         
   6   1   7       3781.45       3648.54        45.72 o                         
   8   1   7        304.46        320.23        17.89 o                         
  10   1   7       1550.84       1611.91        36.79 o                         
  12   1   7         18.49          7.84        19.13 o                         
   1   2   7        378.99        360.54        32.88 o                         
   3   2   7       2482.05       2443.84        66.83 o                         
   5   2   7        801.22        813.47        23.30 o                         
   7   2   7        155.78        164.03        14.77 o                         
   9   2   7        758.39        781.35        25.46 o                         
  11   2   7       1641.59       1633.33        40.26 o                         
  13   2   7        173.79        194.93        26.26 o                         
   0   3   7       1180.66       1125.59        53.10 o                         
   2   3   7       1213.17       1198.14        39.83 o                         
   4   3   7       2825.46       2660.61        41.51 o                         
   6   3   7       1378.43       1435.70        28.24 o                         
   8   3   7        562.06        559.24        23.09 o                         
  10   3   7        606.47        655.97        26.56 o                         
  12   3   7        891.77       1011.38        41.31 o                         
   1   4   7        589.38        595.77        25.53 o                         
   3   4   7       9096.31       8671.14       111.27 o                         
   5   4   7       1567.62       1545.32        28.20 o                         
   7   4   7       1866.20       1837.95        33.37 o                         
   9   4   7        297.05        319.87        20.29 o                         
  11   4   7       4210.01       4283.32        86.47 o                         
  13   4   7       1072.20       1146.78        68.27 o                         
   0   5   7      20294.56      19702.74       312.21 o                         
   2   5   7       3119.90       3093.58        54.19 o                         
   4   5   7      22575.20      22073.83       199.03 o                         
   6   5   7       1759.80       1714.18        31.50 o                         
   8   5   7      11649.10      11528.34       119.40 o                         
  10   5   7       1770.59       1789.73        46.62 o                         
  12   5   7       9000.29       9298.99       148.13 o                         
   1   6   7        235.63        236.97        18.26 o                         
   3   6   7        914.24        911.80        32.19 o                         
   5   6   7       1095.35       1048.94        26.09 o                         
   7   6   7         30.38         25.86        12.97 o                         
   9   6   7        913.55        884.31        32.19 o                         
  11   6   7        911.77        888.17        44.87 o                         
  13   6   7         79.40         46.89        30.75 o                         
   0   7   7         64.21        105.76        22.27 o                         
   2   7   7       4865.26       4769.84        69.25 o                         
   4   7   7        476.30        496.53        20.20 o                         
   6   7   7       3897.03       3865.29        49.80 o                         
   8   7   7         37.99         41.24        17.39 o                         
  10   7   7       1983.19       1979.90        63.16 o                         
  12   7   7        171.50        153.94        38.75 o                         
   1   8   7        907.77        924.58        29.41 o                         
   3   8   7       2715.96       2573.89        43.53 o                         
   5   8   7       5231.11       5097.52        59.44 o                         
   7   8   7         48.39         58.75        15.79 o                         
   9   8   7       1715.97       1803.74        42.81 o                         
  11   8   7       1919.04       2103.58        64.86 o                         
   0   9   7       7075.48       7220.41       176.00 o                         
   2   9   7      14556.23      14494.70       159.59 o                         
   4   9   7       4075.91       4150.75        49.72 o                         
   6   9   7      12282.63      12409.20       129.66 o                         
   8   9   7       4283.16       4459.30        66.91 o                         
  10   9   7       6286.17       6409.94       112.80 o                         
  12   9   7       1856.97       2033.44        65.37 o                         
   1  10   7        266.68        237.10        20.41 o                         
   3  10   7       2602.93       2480.98        40.89 o                         
   5  10   7        247.03        267.85        16.97 o                         
   7  10   7        604.96        622.89        35.89 o                         
   9  10   7        321.73        329.15        31.78 o                         
  11  10   7       1826.76       1843.85        69.47 o                         
   0  11   7       3349.87       3368.98        87.69 o                         
   2  11   7       1281.51       1296.31        42.01 o                         
   4  11   7       5748.10       5733.19        74.70 o                         
   6  11   7        922.30        992.88        38.08 o                         
   8  11   7       2073.31       2205.42        80.59 o                         
  10  11   7        800.35        758.23        47.13 o                         
   1  12   7        210.55        225.12        20.91 o                         
   3  12   7       3737.76       3739.69        61.43 o                         
   5  12   7        945.01        966.45        35.16 o                         
   7  12   7        520.30        511.44        31.66 o                         
   9  12   7        191.01        220.59        32.96 o                         
   0  13   7       4391.18       4626.32       154.40 o                         
   2  13   7        793.14        804.42        33.89 o                         
   4  13   7       5135.88       5324.13        85.32 o                         
   6  13   7        341.37        368.68        30.69 o                         
   8  13   7       2529.86       2662.95        72.51 o                         
   1  14   7        342.11        332.16        37.31 o                         
   3  14   7        439.28        438.61        28.21 o                         
   5  14   7       1410.60       1403.42        52.88 o                         
   7  14   7         55.13         41.58        30.31 o                         
   0  15   7         57.64         49.94        62.42 o                         
   2  15   7       2211.51       2252.60        97.05 o                         
   4  15   7        383.91        414.73        49.42 o                         
   6  15   7       1787.01       1922.64        62.34 o                         
   1  16   7        489.33        576.57        64.21 o                         
   3  16   7       1913.20       1929.98       131.40 o                         
   5  16   7       2328.79       2355.57        75.53 o                         
   0  17   7         33.88        -52.20        64.69 o                         
   2  17   7       2285.71       2472.02       113.37 o                         
   4  17   7         12.16         24.79        35.08 o                         
   0   0   8      12775.51      12887.54       459.26 o                         
   2   0   8       2455.57       2318.88        81.96 o                         
   4   0   8      16564.00      16609.75       276.86 o                         
   6   0   8       5727.69       5666.07       109.99 o                         
   8   0   8      15102.17      15344.88       234.46 o                         
  10   0   8       2897.70       2948.90        86.45 o                         
  12   0   8      12189.15      12417.04       224.93 o                         
   1   1   8       8105.05       8230.17       162.97 o                         
   3   1   8       5262.41       5310.31        80.89 o                         
   5   1   8       5324.49       5215.12        82.30 o                         
   7   1   8       4958.69       4911.06        72.32 o                         
   9   1   8       4953.06       4904.33        96.43 o                         
  11   1   8       2694.16       2743.60        56.50 o                         
   0   2   8        769.10        808.19        84.73 o                         
   2   2   8        133.31        126.01        23.11 o                         
   4   2   8       5259.41       5156.49        90.89 o                         
   6   2   8         46.01         45.75        15.34 o                         
   8   2   8        571.31        572.38        25.34 o                         
  10   2   8        376.45        467.94        36.75 o                         
  12   2   8       1860.95       1936.16        58.27 o                         
   1   3   8       5742.51       5555.85        82.54 o                         
   3   3   8       4510.44       4455.19        67.58 o                         
   5   3   8       3321.87       3273.19        49.34 o                         
   7   3   8       4161.96       4139.83        55.14 o                         
   9   3   8       3398.12       3460.65        58.19 o                         
  11   3   8       2147.18       2209.98        64.96 o                         
   0   4   8        169.36        146.44        36.71 o                         
   2   4   8      10537.10      10161.09       177.46 o                         
   4   4   8        130.38        131.63        17.55 o                         
   6   4   8       9024.76       8884.16        96.31 o                         
   8   4   8       1101.40       1104.79        32.56 o                         
  10   4   8      13662.52      13774.15       199.63 o                         
  12   4   8       1125.72       1222.00        62.93 o                         
   1   5   8       4544.43       4505.77        68.22 o                         
   3   5   8       3198.22       3117.71        89.79 o                         
   5   5   8       2179.64       2151.74        39.37 o                         
   7   5   8       3617.57       3556.20        50.73 o                         
   9   5   8       2545.68       2619.94        55.73 o                         
  11   5   8       1367.42       1380.73        55.86 o                         
   0   6   8        913.01        891.38        42.27 o                         
   2   6   8       2164.73       2120.27        46.78 o                         
   4   6   8        392.69        365.32        21.73 o                         
   6   6   8        919.75        930.72        27.70 o                         
   8   6   8         91.86         98.76        21.89 o                         
  10   6   8        884.08        906.04        47.26 o                         
   1   7   8       4310.40       4218.23        64.54 o                         
   3   7   8       3371.59       3209.75        59.40 o                         
   5   7   8       2709.09       2670.06        42.59 o                         
   7   7   8       2874.95       2911.95        50.73 o                         
   9   7   8       2707.31       2622.51        62.00 o                         
  11   7   8       1748.29       1817.47        70.92 o                         
   0   8   8       1420.38       1398.32        63.97 o                         
   2   8   8       1044.49       1060.52        34.57 o                         
   4   8   8       2840.92       2864.92        45.32 o                         
   6   8   8         13.66         -3.84        16.40 o                         
   8   8   8       3160.53       3111.58        66.54 o                         
  10   8   8        140.74        163.44        32.13 o                         
   1   9   8       5634.93       5695.53        84.26 o                         
   3   9   8       3116.95       3059.53        54.12 o                         
   5   9   8       3471.32       3583.05        53.45 o                         
   7   9   8       3590.61       3534.33        66.68 o                         
   9   9   8       3377.83       3443.86        89.69 o                         
   0  10   8        104.43         99.21        29.44 o                         
   2  10   8       2673.60       2662.28        51.07 o                         
   4  10   8        595.56        609.90        29.80 o                         
   6  10   8       2668.82       2637.70        58.97 o                         
   8  10   8        354.31        356.08        32.35 o                         
   1  11   8       4498.04       4576.27        74.18 o                         
   3  11   8       3625.14       3740.14        68.65 o                         
   5  11   8       3301.72       3279.51        66.52 o                         
   7  11   8       2738.90       2773.56        72.42 o                         
   9  11   8       3216.63       3211.99        83.26 o                         
   0  12   8        152.91        140.18        33.86 o                         
   2  12   8       1744.44       1812.92        59.20 o                         
   4  12   8        200.01        184.91        29.69 o                         
   6  12   8       1429.57       1458.51        55.81 o                         
   8  12   8          8.41          3.07        27.58 o                         
   1  13   8       3384.78       3319.92        79.09 o                         
   3  13   8       2138.84       2057.22        71.66 o                         
   5  13   8       1574.72       1611.18        59.93 o                         
   7  13   8       2872.69       2935.35       102.00 o                         
   0  14   8       2326.39       2474.93       249.39 o                         
   2  14   8        658.86        736.51        61.85 o                         
   4  14   8       7357.82       7774.69       154.56 o                         
   6  14   8       1389.82       1513.48        54.02 o                         
   1  15   8       1571.59       1918.35       109.55 o                         
   3  15   8       1635.05       1691.32       151.33 o                         
   1   0   9        202.49        235.38        54.52 o                         
   3   0   9        805.18        851.65        51.51 o                         
   5   0   9         19.38         -7.19        24.97 o                         
   7   0   9         15.90         44.29        25.26 o                         
   9   0   9        274.41        345.59        82.39 o                         
   0   1   9       3344.36       3439.17       139.27 o                         
   2   1   9        547.04        504.69        32.29 o                         
   4   1   9       1374.37       1371.82        41.69 o                         
   6   1   9        343.53        363.23        24.94 o                         
   8   1   9       1282.98       1282.31        47.25 o                         
  10   1   9         26.17         23.56        26.88 o                         
   1   2   9       3729.61       3764.19        68.48 o                         
   3   2   9       3041.14       3034.66        57.54 o                         
   5   2   9       3005.85       3063.11        52.20 o                         
   7   2   9       3640.83       3662.09        63.86 o                         
   9   2   9       1769.81       1973.40        81.00 o                         
   0   3   9        459.45        511.06        41.39 o                         
   2   3   9        659.30        663.95        33.05 o                         
   4   3   9         47.27         41.15        18.97 o                         
   6   3   9        288.35        249.22        23.58 o                         
   8   3   9        529.33        521.38        33.49 o                         
  10   3   9        205.80        303.59        35.13 o                         
   1   4   9        421.64        403.04        26.11 o                         
   3   4   9         70.49         87.72        19.68 o                         
   5   4   9        175.74        159.96        20.69 o                         
   7   4   9       1364.03       1435.91        54.88 o                         
   9   4   9        130.99        120.72        26.51 o                         
   0   5   9       3483.91       3511.26        82.77 o                         
   2   5   9      11465.48      10952.22       150.59 o                         
   4   5   9       3808.61       3567.69        64.66 o                         
   6   5   9       7047.21       6819.86       105.26 o                         
   8   5   9       1336.63       1412.16        49.72 o                         
   1   6   9       2357.43       2344.17        49.27 o                         
   3   6   9       1304.00       1312.74        38.30 o                         
   5   6   9       2385.13       2431.89        50.91 o                         
   7   6   9       1636.07       1747.76        51.95 o                         
   9   6   9       1359.19       1446.59        56.27 o                         
   0   7   9       2748.42       2741.87        81.48 o                         
   2   7   9         49.08         14.58        21.82 o                         
   4   7   9        919.73        881.35        32.25 o                         
   6   7   9         40.19         70.08        23.42 o                         
   8   7   9       1540.32       1473.15        55.05 o                         
   1   8   9        473.38        487.39        33.86 o                         
   3   8   9        238.33        242.54        22.28 o                         
   5   8   9         86.50        104.94        23.61 o                         
   7   8   9         87.05        111.50        40.31 o                         
   0   9   9       9831.24       9878.09       208.83 o                         
   2   9   9       5203.89       5254.13        94.60 o                         
   4   9   9       6932.68       7011.98       101.56 o                         
   6   9   9       4101.05       4161.29        78.30 o                         
   8   9   9       4891.47       5114.43       122.54 o                         
   1  10   9       2802.93       2809.49        65.49 o                         
   3  10   9       2870.55       3041.63        64.53 o                         
   5  10   9       1946.38       1997.64        57.77 o                         
   7  10   9       3556.21       3675.31        98.02 o                         
   0  11   9        439.91        433.46        45.61 o                         
   2  11   9       1996.11       2150.34        58.70 o                         
   4  11   9       1620.16       1599.44        62.49 o                         
   6  11   9       1719.30       1774.31        64.05 o                         
   1  12   9        112.22        117.29        28.09 o                         
   3  12   9         20.89         47.42        33.96 o                         
   5  12   9        219.69        192.38        36.85 o                         
   0  13   9       1225.86       1238.73        85.40 o                         
   2  13   9       3184.11       3332.09        92.21 o                         
   2   0  10      24244.37      23013.82       521.55 o                         
   4   0  10        630.40        601.55        46.91 o                         
   6   0  10      22499.16      22043.46       360.60 o                         
   8   0  10         38.85         36.59        40.70 o                         
   1   1  10        259.43        273.83        33.14 o                         
   3   1  10        184.31        163.25        28.23 o                         
   5   1  10       1212.36       1328.23        52.00 o                         
   7   1  10          2.96         11.09        23.24 o                         
   0   2  10        188.97        238.24        67.39 o                         
   2   2  10        184.08        210.75        27.14 o                         
   4   2  10       3116.37       3015.72        68.98 o                         
   6   2  10         50.76         60.39        22.56 o                         
   8   2  10        153.36        178.01        42.67 o                         
   1   3  10         52.77         56.73        24.83 o                         
   3   3  10        595.92        583.19        41.09 o                         
   5   3  10        123.92        167.30        24.48 o                         
   7   3  10        300.22        298.87        32.11 o                         
   0   4  10      25532.01      24645.16       471.00 o                         
   2   4  10        329.97        354.49        32.48 o                         
   4   4  10      16589.65      16422.02       197.36 o                         
   6   4  10       1241.74       1270.23        44.40 o                         
   1   5  10          9.04         12.25        24.34 o                         
   3   5  10        722.59        668.28        35.46 o                         
   5   5  10          7.97        -13.82        22.86 o                         
   7   5  10        453.35        471.99        37.12 o                         
   0   6  10         69.72         59.35        35.81 o                         
   2   6  10       1899.69       1935.38        53.13 o                         
   4   6  10       1595.94       1708.02        47.66 o                         
   6   6  10       1042.71       1125.73        45.45 o                         
   1   7  10         85.24         87.93        25.99 o                         
   3   7  10        178.04        167.46        23.08 o                         
   5   7  10        436.45        443.89        30.30 o                         
   0   8  10       3171.16       3175.05       103.12 o                         
   2   8  10       8631.47       8613.17       126.19 o                         
   4   8  10       1446.49       1356.73        41.84 o                         
   1   9  10        202.97        167.99        30.23 o                         
   3   9  10         82.55        101.41        25.36 o                         
   0  10  10       1417.21       1340.41        94.81 o                         
   2  10  10       1798.58       1830.23        58.19 o                         
   1   0  11         82.53         60.09        30.12 o                         
   3   0  11         34.57          6.28        30.60 o                         
   0   1  11        774.38        762.56        47.48 o                         
   2   1  11         42.94         35.43        24.97 o                         
   1   2  11       2609.85       2569.89        66.73 o                         
   3   2  11       1660.33       1698.97        84.81 o                         
   0   3  11        849.32       1023.79        68.39 o                         
   2   3  11         76.79         92.48        24.77 o                         
   1   4  11         71.20        105.07        24.48 o                         
                                                                                
